# Supplementary material for: Developmental, Morphological and Physiological Traits in Plants Exposed for Five Generations to Chronic Low-Level Ionising Radiation
Source: Front Plant Sci. 2020 Apr 15;11:389. doi: 10.3389/fpls.2020.00389 (PMC7174736; doi:10.3389/fpls.2020.00389)
Supplement: DATA SPREADSHEET S1 — Dose rate Calculations. [file Table_1.XLSX]

## Sheet: Calculations
CALCULATIONS COURTESY OF PETE BURGESS
								Calculation of Attenuation Due to collisions etc
Plant dose rates, no attenuation								Plant uncollided photon dose rates
Area of disc	375 cm2		Radius (cm)	10.9	Squared	118.81		Attenuation coefficient (cm2/g)			0.086
Depth of fill	43 mm							Density			1
Emission rate	1 photon/s/cm3
Slice thickness	1 mm							Spreadsheet would be complicated so do for only 1 height
emission per cm3	1 per second	Total emission	1613	per second				Height (cm)	10
Target area	1 cm2 but assumed to be concentrated at a point
Calculation is in cm!								Radius	0.5	1.5	2.5	3.5	4.5	5.5	6.5	7.5	8.5	9.5	10.5	sum
Depth of slice	Height above soil	Flux from disc (s-1)						Depth
(mm)	(cm)
0.5	1	0.11723						0.5	0.000245822	0.000722562	0.00115737	0.00153055	0.00183173	0.00205938	0.00221852	0.002318	0.00236819	0.0023793	0.0023605	#VALUE!
1.5		0.112727						1.5	0.000238899	0.000701297	0.00112033	0.00147553	0.00175605	0.00196017	0.00209304	0.00216392	0.0021837	0.00216325	0.00211236	#VALUE!
2.5		0.108608						2.5	0.000232218	0.000680807	0.00108476	0.00142297	0.00168424	0.00186681	0.00197614	0.00202202	0.00201602	0.00196975	0.00189374	#VALUE!
3.5		0.104813						3.5	0.000225766	0.000661057	0.0010506	0.00137274	0.00161606	0.00177891	0.00186714	0.00189119	0.00186341	0.00179617	0.00170073	#VALUE!
4.5		0.101299						4.5	0.000219536	0.000642015	0.00101776	0.00132471	0.0015513	0.00169608	0.00176542	0.00177044	0.00172431	0.00164019	0.00153	#VALUE!
5.5		0.0980259						5.5	0.000213517	0.000623651	0.000986203	0.00127877	0.00148975	0.00161798	0.00167039	0.00165887	0.00159738	0.00149981	0.0013787	#VALUE!
6.5		0.0949658						6.5	0.000207701	0.000605934	0.000955854	0.0012348	0.00143121	0.00154428	0.00158155	0.00155567	0.00148138	0.00137327	0.00124437	#VALUE!
7.5		0.0920936						7.5	0.000202079	0.000588837	0.000926659	0.0011927	0.00137551	0.00147469	0.00149843	0.00146013	0.00137526	0.00125904	0.0011249	#VALUE!
8.5		0.0893888						8.5	0.000196644	0.000572333	0.000898567	0.00115238	0.00132249	0.00140894	0.00142059	0.00137157	0.00127805	0.00115577	0.00101845	#VALUE!
9.5		0.0868343						9.5	0.000191388	0.000556399	0.000871525	0.00111375	0.00127199	0.00134678	0.00134764	0.00128941	0.0011889	0.00106227	0.000923449	#VALUE!
10.5		0.0844152						10.5	0.000186304	0.000541009	0.000845488	0.00107671	0.00122386	0.00128798	0.00127922	0.00121312	0.00110704	0.000977506	0.000838522	#VALUE!
11.5		0.082119						11.5	0.000181386	0.000526142	0.000820409	0.0010412	0.00117798	0.00123231	0.00121499	0.0011422	0.0010318	0.000900553	0.00076248	#VALUE!
12.5		0.0799348						12.5	0.000176626	0.000511775	0.000796246	0.00100713	0.00113422	0.00117959	0.00115467	0.00107623	0.000962557	0.0008306	0.000694287	#VALUE!
13.5		0.0778532						13.5	0.000172018	0.000497889	0.000772959	0.000974438	0.00109246	0.00112962	0.00109797	0.0010148	0.000898771	0.000766928	0.000633038	#VALUE!
14.5		0.0758659						14.5	0.000167557	0.000484464	0.000750508	0.000943053	0.00105259	0.00108224	0.00104463	0.000957552	0.000839949	0.000708901	0.000577946	#VALUE!
15.5		0.0739656						15.5	0.000163237	0.000471481	0.000728859	0.000912911	0.0010145	0.00103729	0.000994421	0.000904154	0.000785649	0.000655954	0.00052832	#VALUE!
16.5		0.0721458						16.5	0.000159052	0.000458923	0.000707975	0.000883955	0.000978114	0.000994611	0.000947129	0.000854306	0.000735474	0.000607583	0.000483553	#VALUE!
17.5		0.0704008						17.5	0.000154998	0.000446774	0.000687825	0.000856129	0.000943326	0.000954079	0.000902555	0.000807736	0.000689065	0.000563342	0.000443114	#VALUE!
18.5		0.0687254						18.5	0.00015107	0.000435016	0.000668378	0.000829378	0.000910058	0.000915562	0.000860514	0.000764193	0.000646098	0.000522832	0.000406536	#VALUE!
19.5		0.0671151						19.5	0.000147262	0.000423635	0.000649603	0.000803653	0.000878227	0.000878942	0.000820839	0.000723449	0.000606281	0.000485697	0.000373406	#VALUE!
20.5		0.0655656						20.5	0.00014357	0.000412616	0.000631473	0.000778907	0.000847762	0.000844107	0.000783372	0.000685296	0.00056935	0.000451619	0.000343361	#VALUE!
21.5		0.0640733						21.5	0.000139991	0.000401946	0.000613961	0.000755094	0.000818591	0.000810954	0.00074797	0.000649542	0.000535065	0.000420314	0.000316079	#VALUE!
22.5		0.0626346						22.5	0.000136519	0.000391611	0.000597042	0.000732174	0.000790648	0.000779388	0.000714499	0.000616014	0.000503209	0.000391525	0.000291276	#VALUE!
23.5		0.0612466						23.5	0.000133152	0.000381598	0.000580691	0.000710104	0.000763873	0.000749317	0.000682835	0.000584549	0.000473584	0.000365023	0.000268699	#VALUE!
24.5		0.0599063						24.5	0.000129885	0.000371895	0.000564886	0.000688848	0.000738206	0.000720658	0.000652865	0.000555001	0.000446012	0.000340603	0.000248125	#VALUE!
25.5		0.0586112						25.5	0.000126714	0.000362491	0.000549605	0.00066837	0.000713593	0.000693333	0.000624481	0.000527234	0.000420329	0.00031808	0.000229355	#VALUE!
26.5		0.0573588						26.5	0.000123637	0.000353375	0.000534826	0.000648635	0.000689982	0.000667267	0.000597585	0.000501124	0.000396387	0.000297285	0.000212211	#VALUE!
27.5		0.056147						27.5	0.00012065	0.000344536	0.000520531	0.000629611	0.000667325	0.000642393	0.000572086	0.000476555	0.00037405	0.00027807	0.000196535	#VALUE!
28.5		0.0549737						28.5	0.00011775	0.000335964	0.000506699	0.000611267	0.000645575	0.000618645	0.000547899	0.000453423	0.000353196	0.000260297	0.000182186	#VALUE!
29.5		0.0538371						29.5	0.000114933	0.00032765	0.000493313	0.000593574	0.000624689	0.000595964	0.000524944	0.00043163	0.00033371	0.000243845	0.000169038	#VALUE!
30.5		0.0527353						30.5	0.000112198	0.000319583	0.000480356	0.000576504	0.000604626	0.000574291	0.000503147	0.000411085	0.000315491	0.0002286	0.000156979	#VALUE!
31.5		0.0516669						31.5	0.00010954	0.000311756	0.000467811	0.000560032	0.000585348	0.000553575	0.000482441	0.000391707	0.000298443	0.000214464	0.000145906	#VALUE!
32.5		0.0506303						32.5	0.000106958	0.000304159	0.000455663	0.000544132	0.000566818	0.000533766	0.000462761	0.000373417	0.00028248	0.000201344	0.00013573	#VALUE!
33.5		0.049624						33.5	0.000104449	0.000296785	0.000443896	0.00052878	0.000549001	0.000514815	0.000444047	0.000356145	0.000267522	0.000189157	0.000126368	#VALUE!
34.5		0.0486469						34.5	0.000102011	0.000289626	0.000432496	0.000513953	0.000531864	0.00049668	0.000426244	0.000339825	0.000253498	0.000177829	0.000117748	#VALUE!
35.5		0.0476975						35.5	9.96401e-05	0.000282674	0.00042145	0.000499631	0.000515377	0.000479319	0.0004093	0.000324397	0.000240339	0.000167289	0.000109804	#VALUE!
36.5		0.0467748						36.5	9.73353e-05	0.000275922	0.000410744	0.000485793	0.00049951	0.000462692	0.000393166	0.000309803	0.000227986	0.000157477	0.000102475	#VALUE!
37.5		0.0458777						37.5	9.50942e-05	0.000269364	0.000400365	0.000472418	0.000484236	0.000446763	0.000377797	0.000295991	0.00021638	0.000148334	9.5708e-05	#VALUE!
38.5		0.0450052						38.5	9.29147e-05	0.000262992	0.000390303	0.000459489	0.000469528	0.000431498	0.00036315	0.000282913	0.00020547	0.000139809	8.94549e-05	#VALUE!
39.5		0.0441563						39.5	9.07947e-05	0.0002568	0.000380544	0.000446988	0.000455361	0.000416862	0.000349185	0.000270523	0.000195209	0.000131854	8.36716e-05	#VALUE!
40.5		0.0433301						40.5	8.87322e-05	0.000250783	0.000371079	0.000434898	0.000441712	0.000402827	0.000335866	0.00025878	0.000185551	0.000124427	7.83183e-05	#VALUE!
41.5		0.0425258						41.5	8.67255e-05	0.000244934	0.000361897	0.000423203	0.000428557	0.000389362	0.000323156	0.000247643	0.000176456	0.000117486	7.3359e-05	#VALUE!
42.5		0.0417425						42.5	8.47728e-05	0.000239248	0.000352988	0.000411887	0.000415877	0.000376441	0.000311025	0.000237077	0.000167887	0.000110996	6.8761e-05	#VALUE!
	Total	2.96329						Sum	0.33153
Actual activity	100	kBq
Emission per second	85000							values	uncollided	collided	ratio	sqrt RATIO
So photons/s/cm2 at target	156.156							0.5	3.42	1.35	0.394737	0.628281
Cs-137 pGy/photon/cm2	4.69							1	2.96	1.167	0.394257	0.627899
So dose rate to air	63.277							2	2.34	0.942	0.402564	0.634479
(µGy/h)								3	1.9	0.793	0.417368	0.646041
Dose rate to water	70.2374							4	1.6	0.681	0.425625	0.652399
								5	1.33	0.594	0.446617	0.668294
Height cm)	dose rate	attenuated						6	1.13	0.522	0.461947	0.679667
0.5	81	50.8907						7	0.97	0.462	0.476289	0.690137
1	70	43.9529						8	0.84	0.411	0.489286	0.69949
2	55	34.8964						9	0.73	0.368	0.50411	0.710007
3	45	29.0718						10	0.65	0.332	0.510769	0.714681
4	37	24.1388
5	31	20.7171
6	28	19.0307
7	23	15.8731
8	20	13.9898
9	17.4	12.3541
10	15.3	10.9346
Internal beta dose rate	71.28	Assumed to be v small because not much in plants so not included
External, surface and at	36
0.5	34.3504
1	32.7111
2	29.503
3	26.447
4	23.5977
5	20.9901
6	18.6398
7	16.5468
8	14.6994
9	13.0789
10	11.6629

## Sheet: Experiment dose rates
					Dose Rate		Tray Distance (cm)
From previous sheet					uGy/h	0	2.5	5	7.5	10	12.5	15
height	GAMMA	EXT BETA	Total G/B		Height (cm)
0.5	50.8907	34.3504	85.2411		0.5	42.6206	63.9308	76.717	85.2411	76.717	63.9308	42.6206
1	43.9529	32.7111	76.664		1	38.332	57.498	68.9976	76.664	68.9976	57.498	38.332
2	34.8964	29.503	64.3993		2	32.1997	48.2995	57.9594	64.3993	57.9594	48.2995	32.1997
3	29.0718	26.447	55.5188		3	27.7594	41.6391	49.9669	55.5188	49.9669	41.6391	27.7594
4	24.1388	23.5977	47.7365		4	23.8683	35.8024	42.9629	47.7365	42.9629	35.8024	23.8683
5	20.7171	20.9901	41.7072		5	20.8536	31.2804	37.5365	41.7072	37.5365	31.2804	20.8536
6	19.0307	18.6398	37.6705		6	18.8352	28.2529	33.9034	37.6705	33.9034	28.2529	18.8352
7	15.8731	16.5468	32.4199		7	16.21	24.3149	29.1779	32.4199	29.1779	24.3149	16.21
8	13.9898	14.6994	28.6892		8	14.3446	21.5169	25.8202	28.6892	25.8202	21.5169	14.3446
9	12.3541	13.0789	25.433		9	12.7165	19.0747	22.8897	25.433	22.8897	19.0747	12.7165
10	10.9346	11.6629	22.5975		10	11.2988	16.9481	20.3378	22.5975	20.3378	16.9481	11.2988
					Drop Off	0.5	0.75	0.9	1	0.9	0.75	0.5
						At the edge only half a disc so assume only half the dose
						Average at each distance along the tray
						23.549	35.3234	42.3881	47.0979	42.3881	35.3234	23.549	35.6598	Overall average gamma+beta from Cs-137
														in a 10cm high block of air above the tray
						For 100 kBq per litre
