# Supplementary material for: Developmental, Morphological and Physiological Traits in Plants Exposed for Five Generations to Chronic Low-Level Ionising Radiation
Source: Front Plant Sci. 2020 Apr 15;11:389. doi: 10.3389/fpls.2020.00389 (PMC7174736; doi:10.3389/fpls.2020.00389)
Supplement: DATA SPREADSHEET S2 — Growth Stages. [file Table_2.XLSX]

## Sheet: Sheet1
		Arabidopsis plants were grown until they set seed, photographed and their satges of develpment as per Boyes et al. (2001) Plant Cell 13, 1499-1510.
		GENERATION 4																	BY STAGE (DAYS)
		CONTROL																	1	1.02	1.04	1.1	5.1	6	6.5
		DAYS	0	5	7	11	13	17	25	29	35	41	43	47	51	54	57
		T1C1I1	0	1		1.02	1.04	1.04	1.04	1.04	1.04	1.1	5.1	6	6	6	6		5	11	13	41	43	47
		T1C1I2	0	1		1	1.02	1.02	1.02	1.02	1.02	1.04	1.04	1.04	1.04	1.04	1.04		5	13	41
		T1C1I3	0	1		1.02	1.04	1.04	1.04	1.04	1.1	1.1	5.1	6	6	6	6		5	11	13	35	43	47
		T1C1I4	0	1		1.02	1.02	1.04	1.04	1.04	1.04	1.04	1.1	1.1	5.1	5.1	5.1		5	11	17	43	51
		T1C1I5	0	1		1	1	1	1	0
		T1C1I6	0	1		1	1.04	1.04	1.04	1.04	1.04	1.1	1.1	5.1	5.1	5.1	5.1		5		13	41	47
		T1C2I1	0	1.02	1.02	1.02	1.02	1.04	1.04	1.04	1.04	1.04	1.04	1.1	1.1	5.1	5.1			5	17	47	54
		T1C2I2	0	1.02	1.02	1.02	1.04	1.04	1.04	1.04	1.1	1.1	1.1	1.1	6	6	6			5	13	35		51
		T1C2I3	0	1	1.02	1.02	1.02	1.04	1.04	1.04	1.04	1.04	1.04	1.1	5.1	5.1	5.1		5	7	17	47	51
		T1C2I4	0	1	1	1.02	1.02	1.04	1.04	1.04	1.04	1.04	1.04	1.1	5.1	5.1	5.1		5	11	17	47	51
		T1C2I5	0	1		1.02	1.02	1.04	1.04	1.04	1.04	1.04	1.04	1.1	1.1	5.1	5.1		5	11	17	47	54
		T1C2I6	0	1	1	1.02	1.04	1.04	1.04	1.04	1.04	1.04	1.04	1.04	1.1	1.1	5.1		5	11	13	51	57
		T1C3I1	0	1.02	1.02	1.02	1.04	1.04	1.04	1.04	1.1	5.1	5.1	5.1	6	6	6.5			5	13	35	43	51	57
		T1C3I2	0	1.02	1.02	1.02	1.02	1.02	1.02	1.02	0									5
		T1C3I3	0	1.02	1.02	1.02	1.04	1.04	1.04	1.04	1.1	1.1	5.1	5.1	5.1	6	6			5	13	35	41	54
		T1C3I4	0	1	1	1	1	1	1	0
		T1C3I5	0	1	1	1.02	1.02	1.04	1.04	1.04	1.1	5.1	5.1	5.1	6	6	6.5		5	11	17	35	41	51	57
		T1C3I6	0	1	1.02	1.02	1.04	1.04	1.04	1.04	1.1	5.1	5.1	6	6.5	6.5	6.5		5	7	13	35	41	47	51
																		MEAN	5	8.6	16.4667	41	47.4615	49.7143	55
																		2X STDEV		1.57117	7.06972	5.9743	5.76795	2.75162	3.4641
		POSITIVE CONTROL (CdCL2)
		DAYS	0	5	7	11	13	17	25	29	35	41	43	47	51	54	57		1	1.02	1.04	1.1	5.1	6	6.5
		T2C1I1	0	1.02	1.02	1.04	1.04	1.04	1.1	1.1	1.1	5.1	5.1	5.1	6	6.5	6.5			5	11	25	41	51	54
		T2C1I2	0	1.02	1.02	1.04	1.04	1.04	1.1	1.1	1.1	1.1	1.1	5.1	5.1	5.1	5.1			5	11	25	47
		T2C1I3	0	1.02	1.02	1.04	1.04	1.04	1.1	1.1	1.1	5.1	5.1	6	6.5	6.5	6.5			5	11	25	41	47	51
		T2C1I4	0	1.02	1.02	1.04	1.04	1.04	1.1	1.1	1.1	5.1	5.1	5.1	5.1	5.1	5.1			5	11	25	41
		T2C1I5	0	1.02	1.02	1.04	1.04	1.04	1.04	1.04	1.04	1.1	1.1	1.1	1.1	1.1	5.1			5	11	41	57
		T2C1I6	0	1.02	1.02	1.04	1.04	1.04	1.1	1.1	1.1	5.1	5.1	6	6.5	6.5	6.5			5	11	25	41	47	51
		T2C2I1	0	1.02	1.02	1.02	1.04	1.04	1.04	1.04										5	13
		T2C2I2	0	1.02	1.02	1.04	1.04	1.04	1.1	1.1	6	6	6	6	6.5	6.5	6.5			5	11	25		35	51
		T2C2I3	0	1.02	1.04	1.04	1.04	1.04	1.1	5.1	5.1	6	6.5	6.5	6.5	6.5	6.5			5	7	25	29	35	43
		T2C2I4	0	1.02	1.02	1.04	1.04	1.04	1.04	1.04	1.1	5.1	5.1	5.1	6	6	6.5			5	11	35	41	51	57
		T2C2I5	0	1.02	1.02	1.04	1.04	1.04	1.04	1.04	1.1	5.1	5.1	5.1	6	6	6			5	11	35	41	51
		T2C2I6	0	1.02	1.02	1.04	1.04	1.04	1.04	1.04	1.04	1.1	5.1	5.1	5.1	5.1	5.1			5	11	41	43
		T2C3I1	0	1.02	1.02	1.04	1.04	1.04	1.1	1.1	1.1	5.1	6	6	6.5	6.5	6.5			5	11	25	41	43	51
		T2C3I2	0	1.02	1.02	1.04	1.04	1.04	1.1	1.1	1.1	5.1	5.1	5.1	5.1	6	6			5	11	25	41	54
		T2C3I3	0	1.02	1.02	1.04	1.04	1.04	1.04	1.04	1.04	5.1	5.1	5.1	6	6	6.5			5	11		41	51	57
		T2C3I4	0	1.02	1.04	1.04	1.04	1.04	1.04	1.04	1.04	5.1	5.1	6	6	6.5	6.5			5	7		41	47	54
		T2C3I5	0	1.02	1.02															5
		T2C3I6	0	1.02	1.02	1.04	1.04	1.04	1.04	1.04	1.1	5.1	5.1	6	6	6.5	6.5			5	11	35	41	47	54
																		MEAN		5	10.6471	29.4286	41.8	46.5833	52.3
																		2X STDEV		0	0.705882	3.4368	2.86323	3.54588	2.5482
		RADIATION EXPOSED
			0	5	7	11	13	17	25	29	35	41	43	47	51	54	57		1	1.02	1.04	1.1	5.1	6	6.5
		T3C1I1	0	1	1.02	1.02	1.04	1.04	1.04	1.04	1.1	1.1	5.1	5.1	5.1	5.1	5.1		5	7	13	35	43
		T3C1I2	0	1	1	1	1
		T3C1I3	0	1.02	1.02	1.02	1.04	1.04	1.04	1.1	1.1	1.1	5.1	5.1	5.1	6	6			7	13	29	43	54
		T3C1I4	0	1.02	1.02	1.04	1.04	1.04	1.04	1.04	1.1	5.1	5.1	6	6.5	6.5	6.5			5	11	35	41	47	51
		T3C1I5	0	1.02	1.02	1.04	1.04	1.04	1.04	1.1	1.1	5.1	5.1	6	6.5	6.5	6.5			5	11	35	41	47	51
		T3C1I6	0	1	1	1	1
		T3C2I1	0	1.02	1.02	1.04	1.04	1.04	1.04	1.04	1.1	1.1	1.1	1.1	1.1					5	11	35
		T3C2I2	0	1.02	1.02	1.02	1.02	1.04	1.04	1.04	1.04	1.04	1.1	1.1	5.1	5.1	6			5	17	43	51	57
		T3C2I3	0	1.02	1.02	1.04	1.04	1.04	1.1	1.1	1.1	5.1	5.1	5.1	6.5	6.5	6.5			5	11	25	41		51
		T3C2I4	0	1.02	1.02	1.04	1.04	1.04	1.1	1.1	5.1	6	6	6	6.5	6.5	6.5			5	11	25	35	41	51
		T3C2I5	0	1	1.02	1.02	1.02	1.04	1.04	1.04	1.04								5	7	17
		T3C2I6	0
		T3C3I1	0	1.02	1.02	1.02	1.04	1.04	1.04	1.04	1.1	1.1	1.1	5.1	5.1	5.1	5.1			5	13	35	47
		T3C3I2	0	1.02	1.02	1.02	1.02													5							1.75028	3.14214
		T3C3I3	0	1.02	1.02	1.02														5
		T3C3I4	0	1.02	1.02	1.02	1.04	1.04												5	13
		T3C3I5	0	1	1.02	1.02	1.04	1.04		1.04									5	7	13
		T3C3I6	0	1	1	1.02	1.02	1.04		1.04	1.1	1.1	1.1	5.1	5.1	5.1	5.1		5	11	17	35	47
																		MEAN	5	5.93333	13.1538	33.2	43.2222	49.2	51
																		2X STDEV	0	0.861155	1.31746	3.44867	3.08721	5.67098	0
		GENERATION 5
		CONTROL
		DAYS	0	8	10	13	15	18	20	25	28	30	33	35	37	42	47		1	1.02	1.04	1.1	5.1	6	6.5
		T1C1I1		1.02	1.04	1.04	1.04	1.04	1.04	1.04	1.04									8	10
		T1C1I2		1	1	1	1	1	1.02
		T1C1I3		1.02	1.04	1.04	1.04	1.04	1.04	1.1	1.1	5.1	5.1	5.1	5.1	5.1	6			8	10	25	30	47
		T1C1I4		1	1	1.02	1.02	1.04	1.04	1.04	1.1	1.1	1.1	5.1	5.1	5.1	6		8	13	18	28	42	47
		T1C1I5		1	1.02	1.02	1.04	1.04	1.04	1.04	1.1	1.1	1.1	1.1	1.1	5.1	5.1		8	10	15	28	42
		T1C1I6		1.02	1.04	1.04	1.04	1.04	1.1	1.1	1.1	5.1	5.1	5.1	5.1	6	6.5			8	10	20	30	42	47
		T1C2I1		1.02	1.04	1.04	1.04	1.04	1.1	1.1	1.1	5.1	5.1	5.1	5.1	5.1	6			8	10	20	30	47
		T1C2I2		1.02	1.04	1.04	1.04	1.04	1.04	1.1	1.1	1.1	1.1	1.1	1.1	5.1	5.1			8	10	25	42
		T1C2I3		1.02	1.02	1.04	1.04	1.04	1.1	1.1	5.1	5.1	5.1	5.1	5.1	5.1	6			8	13	20	28	47
		T1C2I4		1.02	1.04	1.04	1.04	1.04	1.1	1.1	1.1	5.1	5.1	5.1	5.1	6	6.5			8	10	20	30	42	47						6.05403
		T1C2I5		1.02	1.04	1.04	1.04	1.04	1.04	1.04	1.1	1.1	1.1	1.1	1.1	1.1	1.1			8	10	28
		T1C2I6		1	1.02	1.04
		T1C3I1		1.02	1.04	1.04	1.04	1.04	1.1	1.1	1.1	5.1	5.1	5.1	5.1	5.1	6.5			8	10	20	30		47				4.97245
		T1C3I2		1.02	1.02	1.04	1.04	1.04	1.04	1.04	1.1	1.1	1.1	1.1	1.1	1.1	5.1			8	13	28	47
		T1C3I3		1.02	1.04	1.04	1.04	1.04	1.1	1.1	1.1	1.1	5.1	5.1	5.1	5.1	6			8	10	20	33	47						9.03778
		T1C3I4		1.02	1.04	1.04	1.04	1.04	1.1	1.1	1.1	5.1	5.1	5.1	6	6.5	6.5			8	10	20	30	37	42
		T1C3I5		1	1	1.02	1.02
		T1C3I6		1.02	1.04	1.04	1.04	1.04	1.1	1.1	1.1	5.1	5.1	5.1	5.1	6	6.5			8	10	20	30	42	47
																		MEAN	8	8.46667	11.2667	23	34.1538	44.2222	46
																		2X STDEV	0	0.700113	1.25685	1.98898	3.61511	2.42161	2							5
		POSITIVE CONTROL (CdCL2)
		DAYS	0	8	10	13	15	18	20	25	28	30	33	35	37	42	47		1	1.02	1.04	1.1	5.1	6	6.5
		T2C1I1	0	1.02	1.02	1.04	1.04	1.04	1.04	1.04	1.1	1.1	1.1	1.1	1.1	5.1				8	13	28	42
		T2C1I2		1.02	1.04	1.04	1.04	1.04	1.1	1.1	1.1	1.1	5.1	5.1	5.1	5.1				8	10	20	33
		T2C1I3		1	1	1.02	1.02	1.04	1.04	1.04	1.1	1.1	1.1	1.1	1.1	1.1			8	13	18	28
		T2C1I4		1.02	1.02	1.02	1.02	1.02	1.02	1.02	1.04	1.04	1.04	1.04	1.04					8	28
		T2C1I5		1	1	1.02	1.02	1.02	1.02	1.02	1.04	1.04	1.04	1.1	1.1	1.1			10	13	28	35
		T2C1I6		1.02	1.02	1.02	1.04	1.04	1.04	1.04	1.1	1.1	1.1	1.1	1.1	5.1				8	15	28	42
		T2C2I1		1.02	1.02	1.02	1.04	1.04	1.04	1.04	1.1	1.1	1.1	5.1	5.1	5.1				8	15	28	35
		T2C2I2		1.02	1.02	1.04	1.04	1.04	1.1	1.1	1.1	1.1	5.1	5.1	5.1	5.1				8	13	20	33
		T2C2I3		1.02	1.02	1.02	1.04	1.04	1.04	1.04	1.1	1.1	1.1	5.1	5.1	5.1				8	15	28	35
		T2C2I4		1	1	1.02	1.04	1.04	1.04										8	13	15
		T2C2I5		1	1	1.02	1.02	1.02	1.02	1.04	1.04	1.1	1.1	1.1	1.1	1.1			8	13	25	30
		T2C2I6		1.02	1.04	1.04	1.04	1.04	1.04											8	10
		T2C3I1		1.02	1.02	1.04	1.04	1.04	1.1	1.1	1.1	1.1	1.1	5.1	5.1	5.1				8	13	20	35				1.30558	2.63523
		T2C3I2		1.02	1.04	1.04	1.04	1.04	1.04	1.04	1.1	1.1	1.1	1.1	1.1	1.1				8	10	28
		T2C3I3		1.02	1.02	1.04	1.04	1.04	1.04	1.1	1.1	1.1	1.1	1.1	1.1	1.1				8	13	25
		T2C3I4		1.02	1.02	1.02	1.02	1.02	1.02
		T2C3I5		1	1.02	1.02	1.02	1.02	1.02										8	10
		T2C3I6		1.02	1.02	1.04	1.04	1.04	1.04	1.1	1.1	1.1	1.1	5.1	5.1	5.1				8	13	25	35
																		MEAN	8.4	9.29412	15.875	26.3846	36.25
																		2X STDEV	0	1.05391	2.97139	2.42359	2.58429
		RADIATION EXPOSED
		DAYS	0	8	10	13	15	18	20	25	28	30	33	35	37	42	47		1	1.02	1.04	1.1	5.1	6	6.5
		T3C1I1	0	1	1.02	1.02	1.02
		T3C1I2		1.02	1.02	1.04	1.04	1.04	1.1	1.1	1.1	1.1	1.1	5.1	5.1	5.1	5.1			8	13	20	35
		T3C1I3		1.02	1.02	1.04	1.04	1.04	1.04	1.04	1.1	1.1	1.1	5.1	5.1	5.1	6			8	13	28	35	47
		T3C1I4		1.02	1.02	1.02	1.02
		T3C1I5		1.02	1.02	1.02	1.02
		T3C1I6		1.02	1.04	1.04	1.04	1.04	1.1	1.1	1.1	5.1	5.1	5.1	6	6	6.5			8	10	20	30	37	47
		T3C2I1		1.02	1.04	1.04	1.04	1.1	1.1	1.1	5.1	5.1	5.1	6	6	6.5	6.5			8	10	18	28	35	42
		T3C2I2		1.02	1.04	1.04	1.04	1.04	1.04	1.04	1.1	1.1	5.1	5.1	5.1	5.1	5.1			8	10	25	42
		T3C2I3		1.02	1.02	1.04	1.04	1.04	1.04	1.1	1.1	1.1	1.1	1.1	1.1	5.1	5.1
		T3C2I4		1.02	1.04	1.02	1.02																								8.18813
		T3C2I5		1.02	1.02	1.02	1.04	1.04	1.04	1.04	1.1	1.1	1.1	1.1	1.1	1.1	1.1			8	15	28
		T3C2I6		1.02	1.02	1.02	1.02
		T3C3I1		1	1.02	1.04	1.04	1.04	1.04	1.04	1.1	1.1	5.1	5.1	5.1	5.1	5.1		8	10	13	28	33	42					5.38159
		T3C3I2		1.02	1.02	1.04	1.04	1.04	1.04	1.1	1.1	1.1	1.1	1.1	5.1	5.1	6			8	13	25	37	47
		T3C3I3		1.02	1.04	1.04	1.04	1.04	1.04	1.04	1.1	1.1	1.1	1.1	5.1	5.1	5.1			8	10	28	37							6.04392
		T3C3I4		1	1.02	1.04	1.04	1.04	1.04	1.04	1.1	1.1	1.1	5.1	5.1	5.1	5.1		8	10	13	28	35
		T3C3I5		1.02	1.04	1.04	1.04	1.04	1.04	1.04	1.1	5.1	5.1	5.1	5.1	5.1	5.1			10	10	28	30
		T3C3I6		1.02	1.04	1.04	1.04	1.04	1.04	1.1	1.1	1.1	1.1	1.1	5.1	5.1	6			8	10	25	37	47
																		MEAN	8	8.5	11.6667	25.0833	34.4545	42.5	44.5
																		2X STDEV	0	0.522233	1.05409	2.15264	2.41757	3.27525	2.13201							5.33002
		GENERATION 7
		CONTROL
		DAYS	0	20	26	29	30	34	41	45	51								1	1.02	1.04	1.1	5.1	6	6.5
		T1C1I1		1.04	1.04	1.04	1.1	1.1	1.1	5.1	5.1										20	30	45
		T1C1I2		1.04	1.1	1.1	1.1	5.1	5.1	5.1	6										20	26	34	51
		T1C1I3		1.04	1.04	1.1	1.1	1.1	5.1	5.1	5.1										20	29	45
		T1C1I4		1.04	1.04	1.04	1.1	1.1	1.1	5.1	5.1										20	30	45
		T1C1I5		1.04	1.04	1.04	1.1	1.1	1.1	5.1	5.1										20	30	45
		T1C1I6		1.04	1.04	1.1	1.1	1.1	1.1	5.1	5.1										20	29	45
		T1C2I1		1.04	1.1	1.1	1.1	1.1	1.1	1.1	5.1										20	26	51
		T1C2I2		1.04	1.04	1.1	1.1	1.1	5.1	5.1	5.1										20	29	41
		T1C2I3		1.04	1.04	1.1	1.1	1.1	5.1	5.1	5.1										20	29	41
		T1C2I4		1.04	1.04	1.1	1.1	1.1	1.1	5.1	5.1										20	29	41
		T1C2I5		1.04	1.04	1.1	1.1	1.1	1.1	5.1	5.1										20	29	41
		T1C2I6		1.04	1.1	1.1	1.1	1.1	1.1	5.1	5.1										20	26	45
		T1C3I1		1.04	1.04	1.1	1.1	1.1	5.1	5.1	6										20	29	41	51				1.76471
		T1C3I2		1.04	1.04	1.1	1.1	1.1	1.1	1.1	5.1										20	29	51
		T1C3I3		1.02	1.04	1.04	1.1	1.1	1.1	5.1	5.1									20	26	30	51
		T1C3I4		1.04	1.04	1.04	1.1	1.1	1.1	5.1	5.1									20	26	30	51
		T1C3I5		1.02	1.04	1.04	1.1	1.1	1.1	1.1	5.1										20	29	51
		T1C3I6		1.04	1.04	1.1	1.1	1.1	1.1	1.1	5.1										20	29	51
																		MEAN		20	20.6667	28.7778	45.2778	51
																		2X STDEV		0	0.914659	0.637716	2.33084	0
		POSITIVE CONTROL
		DAYS	0	20	26	29	30	34	41	45	51								1	1.02	1.04	1.1	5.1	6	6.5
		T2C1I1		1.04	1.04	1.1	1.1	1.1	5.1	5.1	6										20	29	41	51
		T2C1I2		1.04	1.04	1.04	1.1	1.1	5.1	5.1	5.1										20	30	41
		T2C1I3		1.04	1.04	1.04	1.1	5.1	5.1	5.1	6										20	30	34	51
		T2C1I4		1.02	1.04
		T2C1I5		1.04	1.04	1.04	1.1	1.1	5.1	5.1	5.1										20	30	41
		T2C1I6		1.04	1.04	1.1	1.1	1.1	5.1	5.1	6										20	29	41	51
		T2C2I1		1.04	1.04	1.04	1.1	1.1	1.1	5.1	5.1										20	30	45
		T2C2I2		1.04	1.04	1.1	1.1	1.1	5.1	5.1	6										20	29	41	51
		T2C2I3		1.04	1.04	1.1	1.1	1.1	5.1	5.1	6										20	29	41	51
		T2C2I4		1.04	1.04	1.04	1.1	1.1	5.1	5.1	6										20	30	41	51							5
		T2C2I5		1.04	1.04	1.04	1.1	1.1	1.1	5.1	6										20	30	45	51
		T2C2I6		1.04	1.04	1.04	1.1	1.1	1.1	1.1	5.1										20	30	51
		T2C3I1		1.04	1.04	1.1	1.1	1.1	5.1	5.1	5.1										20	29	41						0.623918
		T2C3I2		1.04	1.04	1.1	1.1	1.1	5.1	5.1	6										20	29	41	51
		T2C3I3		1.04	1.04	1.04	1.1	5.1	6	6	6.5										20	30	34	41	51					5.20659
		T2C3I4		1.04	1.04	1.1	1.1	1.1	5.1	5.1	6										20	29	41	51
		T2C3I5		1.04	1.04	1.1	1.1	5.1	5.1	5.1	6.5										20	29	34		51
		T2C3I6		1.02	1.04	1.04	1.1	1.1	1.1	5.1	5.1									20	26	30	45
																		MEAN		20	20.3529	29.5294	41.0588	50	51
																		2X STDEV			0.705882	0.249567	2.08264	2
		RADIATION EXPOSED
		DAYS	0	20	26	29	30	34	41	45	51								1	1.02	1.04	1.1	5.1	6	6.5
		T3C1I1		1.04	1.04	1.04	1.1	1.1	5.1	5.1	6										20	30	41	51
		T3C1I2		1.04	1.04	1.04	1.04	1.1	1.1	5.1	5.1										20	34	45
		T3C1I3		1.04	1.04	1.04	1.1	1.1	5.1	5.1	6										20	30	41	51
		T3C1I4		1.04	1.04	1.04	1.1	1.1	1.1	5.1	5.1										20	30	45
		T3C1I5		1.04	1.04	1.04	1.1	1.1	1.1	5.1	5.1										20	30	45
		T3C1I6		1.04	1.04	1.04	1.1	1.1	5.1	5.1	5.1										20	30	41
		T3C2I1		1.04	1.1	1.1	1.1	1.1	1.1	5.1	5.1										20	26	45
		T3C2I2		1.04	1.1	1.1	1.1	1.1	5.1	5.1	6										20	26	41	51
		T3C2I3		1.04	1.1	1.1	1.1	1.1	5.1	5.1	6										20	26	41	51
		T3C2I4		1.04	1.04	1.04	1.1	1.1	1.1	5.1	5.1										20	30	45
		T3C2I5		1.04	1.04	1.1	1.1	5.1	5.1	5.1	6										20	29	34	51
		T3C2I6		1.04	1.04	1.04	1.1	1.1	1.1	5.1	5.1										20	30	45
		T3C3I1		1.04	1.04	1.04	1.1	1.1	1.1	1.1	5.1										20	30	51
		T3C3I2		1.04	1.1	1.1	1.1	5.1	5.1	5.1	5.1										20	26	34
		T3C3I3		1.04	1.04	1.04	1.1	1.1	5.1	5.1	5.1										20	30	34
		T3C3I4		1.04	1.04	1.04	1.1	1.1	5.1	5.1	5.1										20	30	41
		T3C3I5		1.04	1.04	1.1	1.1	1.1	5.1	5.1	6										20	29	41	51
		T3C3I6		1.04	1.04	1.1	1.1	1.1	1.1	5.1	5.1										20	29	45
																		MEAN			20	29.1667	41.9444	51
																		2X STDEV			0	0.959984	2.11729	0
