# Supplementary material for: Developmental, Morphological and Physiological Traits in Plants Exposed for Five Generations to Chronic Low-Level Ionising Radiation
Source: Front Plant Sci. 2020 Apr 15;11:389. doi: 10.3389/fpls.2020.00389 (PMC7174736; doi:10.3389/fpls.2020.00389)
Supplement: DATA SPREADSHEET S3 — Leaf Area. [file Table_3.XLSX]

## Sheet: Leaf Area
LEAF VERTICAL AREA
Arabidopsis for 7 generations with treatment in generations 4 (G4) to 7 (G7)
CONTROL						POSITIVE CONTROL						Cs-137 EXPOSED
Control G4	Control G5	Control G6	Control G7		Cadmium G4	Cadmium G5	Cadmium G6	Cadmium G7		Cs-137 G4	Cs-137 G5	Cs-137 G6	Cs-137 G7
3.09766	1.96988	2.90863	2.46634		3.04014	2.03701	2.78905	2.32028		3.20577	1.74493	2.76557	1.93164
3.16739	2.22764	2.90681	1.8955		2.91847	2.33624	2.8351	2.40181		3.24746	1.97211	1.91305	1.78284
2.77428	2.30517	2.85169	2.07363		2.83006	2.19259	2.49667	2.31835		2.18705	1.67202	1.94601	1.77574
2.33214	2.29972	2.50467	2.00318		2.80836	2.01847	2.10913	1.38549		3.40119	2.53092	2.77057	1.82125
2.89977	2.32413	2.56629	1.90196		2.44444	2.0928	2.19525	2.40415		3.08188	2.26996	2.36173	1.658
2.7984	2.42687	2.47018	2.08481		2.71339	2.32438	2.47783	1.53054		3.33245	2.09935	2.08975	1.62283
2.61605	2.12614	2.37729	2.16014		3.30153	1.98009	2.50035	1.79833		2.96942	2.26996	2.54047	1.7217
2.93689	2.29779	2.22554	1.8629		3.22275	1.8975	2.37699	1.6101		3.40766	2.14981	2.39766	2.29869
3.22748	2.26644	2.37579	2.19804		2.72333	2.68268	2.26453	1.75451		3.34193	2.78147	2.24813	1.68862
3.088	2.10341	2.0306	1.87957		2.7135	2.74781	2.48893	1.60744		3.23996	2.42398	2.49437	2.09943
2.91325	1.71982	2.23392	2.11153		2.70296	2.56422	2.3782	1.68379		2.7635	2.41717	2.77068	1.57347
2.9569	2.63936	2.9432	1.94159		2.22343	2.57884	2.6818	2.26696		3.2532	2.50476	2.89537	2.05307
3.08172	2.40188	2.98032	2.4936		2.76021	2.10277	2.89309	1.81651		3.38161	2.56832	2.3722	1.88103
2.80885	2.11339	3.0257	2.45957		2.70856	2.82997	2.77962	1.93612		3.31601	2.11928	2.93871	2.35866
2.80952	2.1509	2.9298	2.17641		2.57172	2.68105	2.37194	2.30635		2.83855	1.82818	2.33448	1.65455
2.77289	2.01024	2.42093	1.57242		2.69545	1.55827	2.09575	1.88829		2.79229	1.80524	2.41548	2.29978
3.24215	2.29506	2.7999	1.57467		2.46436	2.27217	2.94866	2.34448		2.73092	1.95889	2.53644	1.33263
3.05585	2.81437	2.6649	1.8666		2.49562	1.94365	2.71874	2.16742		2.92949	2.70988	2.35297	1.54018
3.25859	2.83796	2.47964	2.38383		2.55953	2.22161	2.41511	2.1132		2.94295	2.33819	2.12251	2.40866
2.99424	2.72043	2.33015	2.37624		2.87283	2.06193	2.23502	1.75888		3.50592	2.52105	2.34239	2.24166
2.94742	2.31524	2.30183	2.24947		2.5843	2.7887	2.52069	1.7788		3.31579	1.68891	2.79443	1.99756
3.08909	2.14957	2.06484	1.86672		2.76121	2.84385	2.65692	2.32028		3.03611	1.98842	2.85174	1.5205
2.80098	2.1373	2.84903	1.87107		2.90199	2.75212	2.74375	2.40181		3.08222	2.19806	2.69264	1.33791
2.58931	2.54714	3.01425	1.825		3.10006	2.879	1.95508	2.31835		3.04418	2.35999	2.0971	1.40687
3.07358	2.53729	2.84969	2.65977		3.14132	1.86496	2.04979	1.38549		3.07704	2.71319	2.03177	2.28103
3.0659	2.35902	2.92575	2.43651		3.1613	2.72652	2.4128	2.40415		3.05355	2.69954	2.81387	1.88234
3.06237	2.00045	2.24477	2.30211		3.02934	1.95397	2.81267	1.53054		3.00477	2.71793	2.1259	1.91345
3.04995	2.17604	2.76387	1.80863		3.20454	2.77126	2.72851	1.79833		3.2021	2.61736	2.56133	1.51703
2.97109	2.08143	2.63371	1.77443		2.94982	2.69133	2.35551	1.6101		2.86996	2.67781	2.08377	1.74243
3.00317	1.61519	2.23722	2.41469		3.0423	1.85149	2.4497	1.75451		2.86012	2.00119	1.97073	1.88704
2.65568	2.59419	2.12646	2.38336		2.88803	2.09188	2.37362	1.60744		2.31794	2.47965	2.65887	2.31736
2.82735	2.15602	2.26101	2.16391		2.88402	2.36779	2.46504	1.86754		3.40848	2.22399	2.50374	2.23696
2.86662	2.75212	2.23867	1.83139		2.57717	2.53064	2.42866	1.7459		3.24173	1.96893	2.56335	2.07254
3.44159	2.71099	2.83528	1.87261		2.92196	2.6494	2.34722	1.94396		3.323	1.8678	2.3879	1.82306
3.42994	2.44938	2.55796	1.58008		2.79684	2.19402	2.28605	1.79578		3.19487	1.98228	2.01157	2.40283
3.32722	2.1078	2.87499	2.45112		3.30786	2.34014	2.27562	1.95461		3.07796	2.74451	2.27615	2.25064
3.32007	2.87261	2.61349	2.432		3.09726	2.25361	2.25064	2.3557		3.11459	2.70295	2.16506	1.96536
3.25471	2.52225	3.01272	2.22557		2.95251	2.46141	2.45317	1.96569		3.05834	2.5498	2.06654	1.70595
3.23637	1.96089	2.6218	2.30052		2.86102	2.26949	2.43601	2.04591		3.20501	2.43591	2.37878	1.69945
3.06092	2.62158	2.4459	1.80746		2.93139	2.34343	2.40516	1.943		3.01688	2.76947	2.27976	1.92565
3.14712	2.57889	2.31503	1.76801		2.50726	2.40975	2.08985	1.70796		3.01984	2.76893	2.64394	1.99804
3.07903	1.54463	2.19514	2.41266		2.72732	1.97769	2.54399	1.96893		2.99707	2.17166	2.74003	2.21329
2.82992	2.70859	2.15093	2.35926		2.70887	2.47698	2.30712	1.81268		2.97993	2.35182	2.74354	1.94273
2.89403	1.69915	2.40012	2.15872		2.57934	2.50395	2.78244	1.7134		2.27415	1.91507	2.613	1.72409
3.24119	2.79948	2.51726	1.83042		2.58532	2.5167	2.81444	2.2453		3.21999	1.86835	2.46975	2.35805
3.03394	2.70779	2.27596	1.86418		2.92865	2.50268	2.66577	1.7205		2.88083	1.91704	2.49368	2.17333
3.05778	1.86505	2.31162	1.5721		2.97715	2.39176	2.46434	2.41644		3.00976	2.10106	2.00204	1.78304
2.73346	2.69854	1.67031	2.38231		3.01172	2.49851	2.50119	1.92892		3.17808	1.88264	2.2131	1.74999
3.52115	2.66915	2.21109	2.45227		2.51075	2.1277	2.53343	2.41962		3.08887	2.1078	2.19004	1.63072
3.42628	1.75239	1.82275	2.4369		2.84221	1.99022	2.3536	1.81563		2.94885	2.05586	2.3145	1.70197
3.38301	2.74146	1.84043	2.30873		2.87428	2.3063	2.47331	1.62548		3.00583	1.98382	2.13749	2.32146
3.41905	2.7909	1.82316	1.73397		2.93729	2.05157	2.54138	1.78308		3.31588	2.05574	2.68697	1.64101
3.29693	2.2258	1.90132	1.80596		2.72434	2.03014	2.29389	2.04647		2.70649	2.15095	2.33851	1.7941
3.10357	2.12447	2.93447	1.85407		2.41448	2.25511	2.19354	1.85073		2.24901	2.02079	2.00816	1.74929
2.83548	2.18194	2.87303	1.86191		3.14278	2.70008	2.43593	1.71025		3.00891	2.08771	2.19734	1.98423
3.16134	1.93268	2.87446	1.92789		3.16481	2.75513	2.46999	2.21652		3.08375	2.11386	2.31117	2.44144
3.06455	2.07908	2.5972	1.72923		3.23931	2.50406	2.51934	2.2949		3.41916	2.08555	1.93051	2.56638
2.33159	2.26538	2.33718	2.48961		3.22592	2.76629	2.06098	2.33395		3.47657	2.01385	2.27233	1.79957
2.37798	2.83178	2.28254	2.51283		2.97944	2.65488	2.04068	1.90891		3.07513	2.00534	2.2189	2.35711
3.33551	2.74007	2.15565	2.15596		3.0428	2.91688	2.43594	1.81222		3.09833	1.86459	2.05842	2.43144
3.20432	2.76818	2.14044	1.84462		3.14993	2.94091	2.58159	1.52122		3.05411	1.97562	2.25848	1.98585
3.11857	2.88528	2.07553	2.21272		3.11152	2.83963	2.42327	2.17064		2.87719	2.78636	2.08349	2.07865
3.18546	2.20539	2.32129	2.31527		2.94821	2.26691	2.14898	1.58512		3.20837	2.78617	2.06906	2.10423
2.53672	2.42421	2.41138	1.97343		2.73282	2.20138	2.1279	1.72187		3.26537	2.78011	2.89937	1.47491
2.72033	2.30191	2.8825	1.9589		2.27105	2.279	2.86607	1.83475		3.37418	2.62861	2.91217	2.5268
2.84283	2.09983	2.36217	2.03969		3.03842	2.31374	2.86133	2.34547		3.11793	2.24062	2.71775	1.93062
3.40341	2.46376	2.43524	1.71786		3.14007	2.21819	2.18831	1.43736		2.98765	2.73441	2.06239	1.87542
3.33182	2.36672	2.92077	1.82559		2.99701	1.97182	2.36484	1.88261		2.92258	1.89988	2.36145	1.77835
3.15385	1.79928	2.5216	1.67339		2.81519	2.73681	2.00273	2.46866		3.12134	1.80386	2.45211	1.12283
2.91127	1.84383	2.46255	2.51177		2.93122	2.74746	2.84661	1.87434		2.89421	2.37015	2.35194	2.12585
3.17315	1.6896	2.50037	2.08528		1.92229	2.2029	2.25171	1.84907		2.91801	1.91997	2.34827	1.83834
3.0457	1.88166	2.42055	2.48621		3.41616	2.05616	2.51003	1.15197		3.14037	2.58888	2.29572	1.82631
3.05556	1.98319	1.96783	2.2014		3.30058	2.38664	2.38121	1.9616		3.02315	2.38377	2.4037	1.40828
2.68576	1.77233	1.99549	2.38628		3.12159	2.28447	2.12169	1.9494		2.56563	2.02755	2.58356	1.6951
3.41215	2.05115	2.02219	2.43507		3.12488	2.04814	2.23352	1.37127		2.97166	2.28618	2.39541	2.319
3.43278	2.72505	2.12776	1.77164		2.95038	2.31969	2.36656	1.73475		2.45475	2.13106	2.46232	2.26691
3.31789	2.74093	1.95797	1.78904		2.74811	2.61905	2.72333	1.49278		2.39161	2.15757	2.05302	1.8475
3.25033	2.78954	2.86095	1.96977		3.463	2.16668	2.39094	1.72477		2.18216	2.22035	1.69138	1.91448
3.23333	2.16874	2.84297	1.90687		3.47831	2.28757	1.95531	2.4857		2.04536	2.03825	2.23635	2.30854
3.08419	2.23106	2.82396	2.02609		3.3664	2.11073	2.91674	2.44677		2.12662	2.84572	2.08282	2.34428
3.02431	1.77551	2.78671	2.51033		3.32579	1.94495	2.47236	2.33906		1.80666	2.87053	2.2098	1.67403
3.47418	2.47646	2.07788	2.06299		3.26984	1.89269	2.47492	1.47962		2.60271	1.95149	2.41502	2.146
3.44429	2.1228	2.19783	2.28629		3.22146	1.75036	2.22164	2.3524		2.58762	2.76695	2.2681	1.55215
3.28841	2.57123	2.67013	1.9611		3.20199	1.94164	2.22412	2.0994		2.50695	1.76148	2.32781	1.89189
3.25758	2.15842	2.48875	1.86175		2.9093	2.69209	2.05891	2.23835		2.44681	2.29311	2.04949	2.42387
3.39437	2.16897	2.79173	2.38271		2.93297	2.25383	1.84255	1.63527		2.40963	2.01313	2.84829	2.33101
3.11195	2.18012	2.31983	1.90331		2.73301	2.48697	2.4653	2.22046		2.42581	1.89912	2.6578	1.78762
2.89898	1.7659	2.3809	1.85696		2.46031	2.67085	2.18618	2.02911		2.32426	2.41289	2.66977	2.14007
2.8791	2.71855	2.31523	1.99416		2.52112	2.52987	2.28757	2.34814		1.63181	2.48839	2.00677	1.6796
2.49789	2.81204	1.94754	1.65734		2.01847	2.19268	2.42916	1.83991		2.25718	2.19449	2.4007	2.29901
3.38916	2.71139	2.29057	2.509		2.46285	2.13582	2.31664	2.1248		2.10258	2.33552	2.82758	1.48674
3.27772	2.51611	2.07312	2.1092		2.26066	1.67158	2.48467	1.7906		2.42051	2.55143	2.6575	1.64912
2.84856	2.31966	2.14578	2.36144		2.03895	2.63144	2.82805	1.9044		1.48281	2.12224	2.34019	1.78496
3.15231	2.45441	2.5473	1.98141		2.48421	2.67056	2.72012	1.56364		1.78801	2.14092	2.57399	1.79221
2.64439	2.32166	2.50656	2.46564		2.68823	2.19333	2.47435	2.14559		1.78678	2.09155	1.69132	1.66345
2.6218	2.04699	2.38625	2.6129		2.69762	2.16247	2.58812	1.41004		2.52007	2.2131	2.41429	1.70925
3.42317	1.71918	2.35442	2.22588		2.41376	2.39598	1.87046	1.85441		2.53311	1.93574	2.69376	1.79895
3.47169	2.72425	2.52184	1.97801		2.59611	1.94556	1.89424	1.35245		2.37115	2.13838	2.73288	2.12995
3.38297	2.15086	2.5792	1.49016		2.40346	1.94929	2.18957	2.28041		2.33407	1.95111	2.12969	1.93044
3.3889	2.05705	2.32487	1.31025		1.98358	2.03682	1.74173	1.58947		1.68906	1.95156	2.91876	1.76045
3.28447	2.19929	2.43212	1.97368		2.17098	1.70157	1.93231	1.63894		1.91875	2.85026	2.22063	2.4275
2.86499	1.94464	2.06125	2.50591		2.22582	1.49857	1.7233	1.68831		1.72158	2.89891	2.79578	2.31377
3.1111	1.88756	2.1481	2.36298		2.21967	1.67015	2.71543	1.79371		2.17396	2.75548	2.37197	1.98254
2.83676	1.72772	2.73297	2.13626		1.84844	1.91046	2.60409	1.62987			2.74963	2.33374	2.33147
2.98615	2.17157	2.51136	1.2468		1.53479	1.99091	1.83343	2.19406			2.71389	2.11611	1.48536
2.6436	1.97534	2.31143	1.4973		2.32782	2.04096	1.63583	1.8383			2.45088	2.87094	2.47219
2.38074	2.55535	2.30043	2.45229		2.32462	2.03071	1.73364	2.36921			2.33785	2.34122	1.87846
3.19506	2.7649	2.05158	2.36654		1.94403	1.54597	2.97523	1.86717			2.37493	2.16519	2.41961
3.17672	2.56006	2.85999	2.1681		2.03129	2.62182	2.90146	2.30216			2.09078	2.21434	2.04043
3.04944	2.69191	2.38681	2.34664		2.09929	2.62098	2.49588	2.36968			2.4809	2.43641	1.72244
3.11935	1.74602	2.33666	1.52778		2.13499	2.45533	2.51905	1.82554			2.43772	2.24491	2.25737
3.08724	2.38458	2.25193	2.37785		1.89611	1.64766	2.37472	1.70837			2.32486	2.25858	1.92998
3.03118	2.31979	2.0668	2.3272		2.46605	2.12876	2.65765	2.25286			2.05031	2.73016	1.8445
2.71477	2.57262	2.83005	2.47505		2.28053	2.27526	2.78795	1.69089			1.75843	2.36476	1.64136
1.97874	2.2029	2.74431	1.91925		2.21858	2.4469	2.43838	1.39468			2.50226	2.51809	1.19242
3.28244	2.255	2.62982	1.96441		2.20066	1.8414	2.28399	2.33517			2.31648	2.38707	2.265
3.1216	2.23339	2.74572	1.84856		2.18141	2.56664	1.93322	2.17563			2.39533	2.47807	1.82761
3.19529	2.21982	2.83644	2.41463		1.64268	2.45346	1.85077	1.58276			2.49032	2.82502	1.8888
2.88079	2.14813	2.49307	1.96536		1.70442	2.64828	2.36786	2.25371			2.53164	2.9298	2.07996
2.91189	1.98599	2.30059	1.74325		2.34311	2.89989	2.29479	1.83365			2.50285	2.8855	2.53786
2.81934	1.98136	2.16269	2.24884		2.42158	2.86122	2.38739	2.06114			2.38447	2.89871	1.98968
2.68379	2.73845	1.92411	1.83144		2.42255	2.90303	2.31406	2.08096			2.49358	2.8601	2.07533
3.31578	2.82607	1.78442	1.7677		2.07839	2.4906	2.07525	1.94655			2.73195	2.52382	2.10468
3.15086	2.43695	2.80435	1.73608		2.27365	1.98897	1.93696	1.82057			2.46185	2.39926	2.08473
3.03911	2.48874	2.61498	2.56044		2.12592	2.30767	2.97885	1.82252			2.2264	2.09525	1.87502
3.22301	2.18785	2.42351	2.42697		2.12739	2.30326	2.81758	1.89232			2.631	2.20628	1.34802
3.03233	2.05193	2.40138	2.00615		1.94777	2.23312	2.59643	1.56553			2.26789	2.09401	2.33165
2.91463	2.33098	2.30403	2.05586		2.25309	2.23571	2.26569	1.75026			2.44315	1.79133	2.44453
2.71026	1.82818	2.76541	2.17968		2.26318	2.18679	2.65407	2.37324			2.73354	2.48907	1.68887
2.86951	2.13474	2.68608	1.78958		2.24308	2.13907	2.73213	1.71918			2.67906	2.42981	2.01707
2.31674	2.00514	2.31428	2.46892		2.21989	1.72021	2.9302	2.21974			2.72895	2.78759	1.75946
2.43757	1.78313	2.2477	2.13775		2.20709	2.66638	2.90139	2.20023			2.70547	2.3579	2.4684
2.14219	2.05097	2.18626	2.2721		2.22148	2.01827	2.37956	2.5009			2.55492	2.2542	2.194
2.24027	2.2882	2.46092	1.97506		2.14833	1.99679	2.07588	2.50743			1.94118	2.65726	1.5661
2.18004	2.47574	2.27558	1.67249		2.05726	2.17293	2.94109	2.38092			2.11308	2.53498	1.46067
2.08743	2.41512	2.73421	2.51751		1.71472	2.11979	2.42436	2.22315			1.73074	2.40028	1.96526
1.84184	1.97434	2.30969	2.40049		1.59843	2.70285	2.3823	1.86067			1.91818	2.54222	2.52241
2.40661	2.37544	2.8843	2.39418		2.34388	2.22221	2.41419	1.43516			1.71918	2.23962	2.03422
2.1093	2.63594	2.20131	1.79438		2.24715	2.79159	2.35002	1.79966			1.51227	2.21536	2.21196
2.06398	2.5824	1.91627	1.42488		2.20785	2.60193	2.29354	1.63749			1.72696	2.5737	1.87578
2.17333	2.93831	2.52306	2.0773		2.20179	2.1922	2.8886	1.57603			1.84508	2.6033	1.55317
2.06113	2.23907	2.17861	2.36904		2.10116	2.46262	2.44099	1.67281			2.24506	2.45226	2.57928
1.71617	2.2107	1.87374	1.86475		2.1524	2.09951	2.31238	2.3931			2.41244	2.49857	2.01909
2.3685	2.05663	2.38627	1.98566		2.03748	1.96141	2.94863	2.38424			1.8913	1.78407	1.97791
2.21784	2.60124	2.44004	2.06955		2.31674	2.84492	2.80827	1.85039			1.61273	2.92091	2.10575
1.99878	2.9727	2.38481	1.88556		2.43757	2.84158	2.35477	1.84707			2.02704	2.8931	1.43889
2.24742	2.75148	2.11186	1.57707		2.14219	2.25612	2.18206	1.82868			1.87017	2.86239	1.88575
2.10421	1.97498	1.89251	2.099		2.24027	2.08154	2.35226	2.30473			1.94785	2.66155	1.80483
2.08673	2.07563	1.94818	2.18911		2.18004	2.27729	2.42739	1.91231			1.95359	2.06845	2.03121
2.26962	2.15062	2.77712	1.96107		2.08743	2.86999	2.49163	1.84419			2.55111	1.99925	2.55304
2.33651	2.1751	2.78985	2.18404		1.84184	2.22067	2.56348	1.91187			2.1333	2.09312	1.99051
2.08773	2.78234	2.61216	2.03503		2.40661	2.05628	2.21832	1.9254			2.16261	2.23537	1.91125
2.20197	2.41218	2.35813	2.05734		2.1093	1.78557	2.12666	0.422495			1.89912	2.09655	1.75031
2.00405	2.28236	2.99741	1.41608		2.2784	2.17766	2.24163	1.77865			1.75358	2.8223	1.76826
2.05327	1.95711	2.4819	2.15023		2.06398	2.13488	2.08656	1.57683			2.07073	2.77498	2.5153
1.93929	1.90979	2.34795	2.06559		2.17333	1.86679	2.84457	1.67345			2.01911	2.66923	2.47365
1.9985	2.39571	2.52922	1.97794		2.06113	2.1529	2.92878	2.18185			2.6124	2.23776	2.03481
1.98903	1.7838	2.24872	1.5414		1.71617	1.2311	2.72015	1.78477			2.30302	2.40009	2.27377
1.94285	2.21347	2.37623	1.13024			2.35457	2.54734	2.28971			1.72008	2.89158	2.08772
	1.73709	2.76096	2.47986			2.4004	2.35116	1.89718			2.41575	2.72936	2.45835
	2.61707	2.71887	2.10584			2.33236	2.90653	2.0227			2.70559	2.87022	2.35103
	2.64134	2.35772	2.406			2.49306	2.81581	1.60863			2.17645	2.29199	2.53574
	2.78911	2.01803	1.69999			2.29232	2.62449	1.56364			2.02761	1.95421	1.58924
	2.73402	2.34293	2.46964			2.30497	2.23712	2.14559			1.80333	2.63879	1.60811
	2.47407	2.36335	1.66208			1.86172	2.42996	1.41004			2.73257	2.478	2.41041
	1.7996	2.45459	2.48995			2.42687	2.8655	1.85441			2.73559	2.54648	2.386
	2.5614	2.07626	2.34194			2.43628	2.78231	1.35245			2.74669	2.36579	1.93273
	2.85135	2.35354	2.24718			2.10191	2.19242	2.28041			2.61586	2.41589	2.04629
	2.713	2.40034	1.32187			2.24717	2.30853	1.58947			2.61017	2.09854	1.92704
	2.17717	2.47537	1.75799			2.41297	2.08028	1.63894			2.6999	2.56964	2.60638
	2.09525	2.49057	2.4614			1.58152	2.72691	1.68831			2.60001	2.36935	2.51287
	2.17878	2.49756	2.40604			1.20159	2.22566	1.79371			2.03843	2.56454	1.91947
	2.11562	2.39545	1.85209			2.57952	2.38448	1.62987			2.03045	2.31049	2.4756
	2.261	2.45675	2.11905			2.13622	1.9525	2.40481			2.1325	2.37695	1.55325
	2.69162	2.81824	1.95364			2.19294	2.2966	2.06891			2.13056	2.44959	1.86672
	2.86581	2.7851	1.73905			2.72125	2.2486	2.26868			2.05811	2.4687	1.92846
	2.70527	2.56066	1.50648			2.10463	2.81334	1.57659			1.90996	2.32918	1.97905
	2.60437	2.66596	2.2405			2.7241	2.48553	1.24338			1.83346	2.33623	1.79823
	1.89724	2.74729	1.78693			2.7519	2.37364	1.32487			2.79895	2.4951	1.4217
	2.40452	2.62214	1.9926			1.81578	2.42366	1.7815			2.77111	2.32305	1.46954
	2.0052	1.80882	1.82284			2.82348	2.22448	2.25908			2.76089	2.27972
	2.18486	2.06245	1.74843			2.64726		1.87369			2.76173	2.27192
	1.9496	1.78313	1.90556			2.57181		1.79255			2.13892	2.02914
	2.18859	1.95253	2.47986			1.92102		1.5224			2.32677	2.24578
	1.76521		2.40299			2.42034		1.9429			2.54632	2.02102
	2.64092		2.31884			2.30101		2.00984			2.0375	2.22044
	1.83167		2.21432			2.29261		1.77745			2.40751	2.79458
	2.22128		2.5078					1.98194			2.73608	2.6894
	2.0656		2.41674					1.24097			2.6084	2.20948
	1.89363		1.75935					2.31143			2.45564	2.78005
	1.73709		2.01522					1.67339			1.65488
	1.97081		1.80943					2.03051			2.69076
	2.84635		1.59866					1.6345			2.54136
	2.78911		1.38944					1.65886			2.61118
	2.65154		1.83059								2.6502
	2.64295		2.42949								2.46954
	2.59216		1.54544								2.35692
	2.68123		1.7801								2.25683
	2.18662		2.43999								2.80472
	2.5303		2.50594								2.60536
	2.4346		1.37913								2.0966
	2.07285		1.10994								2.89344
	2.029		2.4823								2.33695
	2.33795		2.3665								2.80258
	2.85989		1.79971								2.25739
	2.8437		1.49035								2.06739
	2.96188										2.62074
	2.66613										2.03277
	2.44027										1.9841
	2.31897										2.60021
	2.31315										2.22732
											2.70153
											2.18868
											2.38453
											1.98557
											2.25549
											2.79922
											2.71356
											2.56112
											1.95532
											1.89234
											1.8773
											1.97002

## Sheet: Leaf VS
LEAF VERTICAL SYMMETRY
Arabidopsis for 7 generations with treatment in generations 4 (G4) to 7 (G7)
CONTROL					POSITIVE CONTROL					Cs-137 EXPOSED
Control G4	Control G5	Control G6	Control G7		Cadmium G4	Cadmium G5	Cadmium G6	Cadmium G7		Cs-137 G4	Cs-137 G5	Cs-137 G6	Cs-137 G7
0.202658	0.179239	-0.22368	-0.0392139		0.0903955	-0.0873019	0.00671607	-0.0519273		-0.0649232	-0.24147	-0.10975	0.307516
-0.0767196	0.054558	-0.170509	0.401233		-0.0479233	-0.121282	0.19892	0.137967		-0.0394302	-0.264192	0.0580425	-0.165111
-0.0701754	-0.139635	0.0988001	-0.00942244		0.266881	-0.0256754	0.0110885	-0.0827495		-0.275543	0.547385	0.0438292	-0.0311944
-0.289216	0.0997287	0.139542	-0.00754082		-0.385445	-0.00725351	0.163653	0.0374829		0.612476	0.0460676	-0.172733	-0.156256
-0.00675492	0.213105	0.150074	-0.131015		0.528736	-0.0866454	0.298748	0.0148075		-0.260272	0.202609	-0.00878845	-0.0572809
-0.0978261	-0.119617	-0.173585	0.15776		-0.0320285	-0.103686	-0.0516776	-0.0896975		0.0147593	-0.207467	-0.446373	0.433305
-0.230415	0.00880887	-0.128405	-0.267236		-0.17154	-0.0944882	-0.0862677	0.156863		-0.0923185	0.0133691	0.301158	-0.00756721
0.0097326	0.0129974	-0.0674598	-0.0590799		-0.0342298	0.0873786	-0.00360736	-0.0274068		0.0700553	-0.0161195	-0.22432	0.151663
0.217284	-0.220436	-0.135332	-0.00548762		-0.037594	-0.152652	-0.152029	-0.120879		-0.0888375	0.113368	0.232794	0.125254
0.14359	0.260399	-0.0180816	0.0761165		-0.257246	0.0114943	0.0170482	-0.0400559		-0.126114	0.0362667	0.0510816	-0.178077
-0.0721311	0.0983607	0.0104116	0.0230585		-0.040293	0.174253	-0.107284	0.0187902		-0.0498265	-0.06734	0.204878	-0.382431
0.00606284	-0.123719	0.216029	-0.0407354		0.12987	0.0462963	-0.11371	-0.0417211		-0.036829	0.0818336	0.0645373	0.310319
0.16609	-0.156565	-0.117406	0.0345792		-0.229008	0.0727819	0.227991	-0.138191		-0.299052	0.145586	-0.118341	0.106974
-0.100358	-0.0154889	-0.0291539	0.0929747		-0.183673	0.11933	0.144444	0.161622		0.230519	0.385135	-0.0967089	-0.114182
-0.206097	0.0314961	0.0644115	0.0756891		0.0358974	-0.29623	-0.163345	0.00581949		0.0455001	-0.171171	-0.00676361	-0.0748381
-0.0125877	-0.0155039	0.126543	0.0577552		-0.00793651	-0.0948294	0.191159	0.101466		-0.104611	0.0808081	-0.0749628	0.737892
-0.116723	-0.120041	0.606153	0.265205		0.157576	0.325511	0.161821	0.0151033		-0.166634	0.102804	0.15807	-0.20006
-0.0450836	-0.0561874	0.220583	-0.116892		-0.0639535	0.026661	-0.0300744	-0.290998		-0.136113	-0.0735284	0.280015	0.186988
0.117275	0.268651	-0.067052	0.0347826		-0.15508	-0.0118217	-0.160846	0.144734		0.255934	-0.0611111	0.00872948	-0.213831
0.00875019	0.113799	0.178764	-0.317396		0.117155	0.0140035	0.130722	-0.0173202		0.267323	-0.00478469	0.330529	0.206069
-0.0541656	0.160899	0	0.152102		-0.0327869	0.0608484	-0.120812	0.0131996		0.155715	-0.0246914	-0.213734	0.131577
0.0743472	0.08393	0.469979	-0.00756213		0.0271318	-0.0347406	-0.424546	0.0460452		-0.110691	0.0531915	0.16908	0.198336
-0.242338	0.0174584	-0.0696501	-0.239574		0.0241692	0.0725461	0.379563	-0.181657		-0.00512392	-0.0241344	-0.107317	0.196204
-0.213848	-0.01374	0.0836474	0.0808838		0.0155039	0.138616	-0.261225	0		0.223473	0	-0.295113	0.0113777
0.105052	-0.0275779	-0.165694	0.580247		0.282738	0.152462	-0.194426	0.0951971		-0.122338	-0.152824	0.0785579	-0.052787
-0.130217	0	0.086635	0.270203		0.232295	0.173029	0.263253	-0.0012217		-0.121617	0.0380228	0.0552731	0.244662
0.0304938	0.0158051	0.0477936	0.079568		0.0212121	0.163909	-0.0377051	0		-0.238014	0.214449	-0.125714	-0.0426768
-0.0447605	-0.128788	-0.226032	-0.279046		-0.229008	-0.0301517	0.0402477	-0.286154		-0.479179	0.167442	0.191344	0.23913
0.00962355	0.0602843	-0.0617024	-0.0392289		-0.183673	0.076054	0.0720124	0.0849333		0.243683	-0.155844	-0.231337	-0.0495725
-0.137505	0.0634921	0.0705361	0.0562238		0.0358974	-0.144003	0.0162053	-0.313164		0.0992696	0.0431108	-0.191639	0.0158247
-0.0711462	0.07379	-0.143416	0.0467382		-0.00793651	-0.248327	-0.129988	0.131387		0.0402774	0.0151663	-0.0442336	0.00860898
-0.105532	-0.0759943	0.28566	0.14675		0.157576	0.148506	0.234043	0.0419907		-0.00404512	-0.0688806	-0.0604798	-0.0668976
-0.191644	-0.23987	-0.348718	-0.0641431		-0.0639535	0.0682927	0.273022	0.0826393		0.458014	0.218561	0.0965379	0.0927655
-0.0233139	-0.0266836	0.0215501	0.0757576		-0.15508	0.0583518	0.00402679	0.141515		-0.226369	-0.0651221	0.00789622	-0.0303586
0.00135195	0.0229508	0.106167	0.0662783		0.117155	0.0944882	0.448649	0.136902		-0.0395486	-0.162791	0.142793	-0.0037594
0.0719064	0.206846	-0.234392	-0.166553		-0.0327869	0.00624767	-0.0947511	0.0784023		0.121617	0.0944177	0.120868	0.170902
-0.225311	-0.0481587	0.138891	0.100732		0.0271318	-0.327359	0.029997	0.158629		-0.0527749	0.251807	0.563768	0.0209785
0.196507	-0.0258617	-0.225584	0.0102999		0.0241692	0.00447267	0.147268	0.20533		-0.0946786	-0.0764506	0.011589	0
0.00647948	0.127126	-0.244157	0.0998948		0.0155039	0.0326797	0.047954	-0.0843853		0.146117	-0.0819672	-0.0972711	0.121572
0.0723913	0.25705	-0.153669	-0.134871		0.282738	-0.0263288	-0.0110852	0.0290565		-0.00241296	0.144216	-0.0596279	-0.176936
0.0665513	-0.0402381	0.186635	-0.0305726		0.232295	-0.0892222	0.56183	0.0940226		-0.0493777	0.0593005	-0.325636	0.0357341
-0.0142017	0.0909091	-0.0909221	0.0520484		0.0212121	-0.0624928	0.0803641	-0.0285071		0.175826	0.104315	-0.0130622	0.0557544
-0.106581	0.147808	0.364625	-0.0174514		0.0133038	0.0549506	-0.103027	-0.0764716		-0.0465157	-0.0947576	0.245287	-0.165493
0.0763687	-0.0234033	-0.0736319	0.0109775		0.083817	0.0376551	-0.0205443	0.156885		-0.174781	0.191278	-0.131179	-0.138212
0.121571	0	-0.262198	-0.0300752		0.179426	0.0191037	-0.0425974	-0.143795		-0.0645764	-0.0862325	0.0392636	0.0395758
-0.437297	-0.0510949	0.181859	0.0839642		-0.0196078	-0.039581	0.0916243	0.160014		-0.126294	-0.00983004	-0.0302626	-0.283598
0.029308	0.219342	0.0318962	0.125196		0.684114	-0.1282	-0.164918	-0.210558		0.0751104	-0.00044221	-0.12198	0.110987
0.103813	0.0685705	-0.0185041	-0.0945348		-0.0192308	0.101634	-0.175027	-0.0118907		0.00562618	-0.0272727	-0.0228544	0.00813988
9.7078e-05	-0.103205	-0.117949	-0.038491		0.120708	-0.0718954	-0.199741	0.13785		-0.227092	0.106588	0.113581	-0.0451601
0.0767993	0.121797	-0.0217397	-0.44535		-0.00826251	0.0916667	0.0297333	-0.198211		0.0409394	-0.170123	0.185019	0.0675956
0.286544	0.0364123	0.200275	-0.108307		0.0851064	-0.0500365	0.336106	-0.07833		-0.000637289	0.0225361	0.0373778	-0.0376967
-0.279271	-0.0588561	0.0974431	0.155043		0.0307377	0.241285	0.310541	-0.0727162		-0.196577	-0.195122	0.134131	-0.107243
8.772e-05	0.363697	0.12	-0.26708		0.0214592	0.192661	0.266979	0.0845423		0.126214	-0.176646	-0.105136	-0.255116
0.231672	-0.0999604	-0.08992	-0.117469		-0.02	-0.085666	-0.146601	-0.0833144		-0.145439	-0.161487	-0.0282607	-0.058785
-0.151007	-0.0933664	-0.103682	-0.0318393		0.0280303	0.150604	0.00322382	-0.0210991		-0.014509	0.26755	0.0436503	0.0924018
-0.167764	-0.00990099	0.167023	0.194825		-0.21148	0.155556	-0.152542	0.0420778		-0.202043	0.12171	-0.0651038	-0.229103
0.164993	-0.205298	0.215945	-0.0949699		-0.172135	0.036558	-0.00328694	0.0354193		0.0993616	0.129137	0.119526	0.0324135
0.0324675	0.03125	-0.0798671	0.072186		-0.173913	-0.065887	0.149166	0.101485		0.041652	0.188034	0.269502	-0.117647
-0.111111	-0.0789474	-0.0280374	0.00705339		0.173913	-0.0884932	-0.0891614	0.0871091		-0.0326455	0.258828	0.191965	0.00456775
-0.0569725	-0.0798611	-0.261682	0.17769		0.0850954	0.00556532	-0.0711942	-0.0100765		0.0210237	0.0349813	0.0510613	-0.0106383
-0.0918194	0.00358423	-0.239183	0.0151374		-0.178678	0.0517408	0.0197157	-0.0358769		-0.0258521	0.185507	0.0787275	-0.271795
-0.0335196	-0.0759746	-0.187525	-0.123077		-0.00732795	-0.224059	0.0561383	0.18952		0.120246	-0.0761723	-0.269939	0.113175
0.105567	0.0674847	-0.0336571	-0.0129435		0.0725341	-0.0699546	-0.118391	0.272136			-0.128816	0.404027	-0.022469
0.020516	-0.0572057	-0.129335	-0.168193		-0.00321543	-0.230245	-0.107503	0.165679			-0.00900901	0.0259725	0.0918386
-0.152051	0.153411	0.167265	-0.159122		-0.0232964	-0.0425532	-0.0793651	-0.183867			0.241232	-0.146122	0.0734281
-0.0252795	0.162001	0.0728699	-0.0697017		0.634548	0.423999	0.0904031	-0.136583			-0.0218971	-0.204039	-0.0980237
-0.0631981	0.0100443	-0.156958	-0.0183228		0.147038	-0.179191	0.168604	-0.258592			0.0565449	-0.298689	0.23786
-0.0964365	0.221434	-0.14172	0.30026		0.984135	-0.141509	0.01991	0.0407057			0.401526	0.535387	-0.053233
-0.0802221	0.212041	0.0181652	-0.0107353		-0.0811875	-0.112394	0.0922959	-0.169645			-0.267228	-0.130053	-0.0337052
-0.134702	-0.197554	0.0225723	0.301949		-0.0914288	-0.0639957	-0.0327121	-0.149586			-0.0212377	-0.191944	-0.221041
0.235925	-0.043156	0.0760783	-0.0575781		0.540441	-0.209581	0.172276	-0.194805			0.0833333	0.18849	-0.02891
-0.146607	0.188491	0.0419461	-0.229667		0.10227	-0.214425	-0.229814	0.141203			0.078256	-0.111682	-0.171698
-0.0417068	0	0.0618104	0.35297		-0.104326	-0.0235702	0.0617552	0.513135			-0.0199515	-0.163489	0.0167201
-0.152256	-0.221185	0.194444	-0.00806319		0.0578313	0.307691	0.217844	0.158537			-0.187417	-0.319023	0.00177366
-0.115236	0.0243428	-0.234441	0.312757		-0.0275226	-0.255669	0.20131	0.287705			0.288529	-0.264304	-0.161469
-0.187743	0.0603448	-0.145593	-0.248327		0.120705	-0.0569261	0.108532	-0.0308912			-0.11592	0.263445	-0.240703
0.110035	-0.0587968	-0.0450767	0.133214		-0.154	0.0209205	0.116081	0.0539006			0.0272171	0.21774	0.0851877
-0.04121	-0.130112	-0.0576923	0.0239512		-0.00575259	0.374779	0.105687	0.142952			-0.124263	0.0985347	0.0616181
-0.149437	-0.0766503	0.00964162	0.019223		0.0836903	0.184837	0.0846858	0.0627981			-0.301326	0.15459	-0.0853614
-0.0794194	0.0789401	0.00991196	0.0481133		0.225043	0.292726	-0.0539349	0.0904255			-0.0219436	0.1	0.0984251
0.0343596	-0.116128	0.0576771	0.0142333		-0.111433	-0.186441	0.0149813	-0.0487805			-0.193868	0.178917	0
-0.133188	0.273207	-0.0325671	0.127163		-0.111829	-0.237135	-0.159161	-0.0434928			0.0270369	-0.14386	0.105978
0.0325982	-0.180587	-0.0980867	-0.0476579		0.00892857	0.0395586	0.0273973	-0.0453671			-0.0665396	0.266135	0.0221812
-0.11333	-0.146162	0.212551	-0.278085			0.178051	-0.041851	0.191309			-0.0284771	-0.00413526	0.141805
0.0207333	0.157023	0.0872705	-0.0617474			-0.200627	-0.215942	0.0965791			0.141023	0.0547825	-0.0880693
0.0809129	0.176701	-0.0809538	0.0236101			-0.129008	0.43302	-0.426164			-0.143899	0.0567675	-0.0976652
0.0248015	-0.0762405	-0.0458175	-0.0343891			0.182726	0.202352	-0.0366355			-0.366013	-0.0408289	-0.0422723
-0.0779337	0.471429	-0.033605	-0.18			-0.304833	0.0145467	-0.0549835			0.192047	-0.302166	-0.114696
0.0252626	-0.170939	0.759709	0.055222			-0.0342193	-0.199461	0.00727722			-0.0646447	0.416076	0.000525879
0.00429148	0.00338311	-0.0162025	-0.0624412			-0.126487	-0.00378922	-0.0696112			0.246885	0.0223104	0.073847
0.173974	0.0702611	-0.034012	0.0103404			0.173153	0.0583596	0.129569			-0.0359177	-0.18447	0.0916248
0.274091	0.0800413	0.0857143	0.00183651			0.214002	-0.0702617	-0.00598458			-0.291793	-0.0743699	0.0836929
0.168737	0.0843567	-0.0122363	-0.138658			0.22611	0.176963	0.00748131			-0.237781	-0.0596026	-0.0495533
-0.147603	0.123255	-0.00284826	-0.0506298			-0.0963862	0.0211717	-0.0481051			0.121828	-0.0786709	0.219014
-0.0959935	0.285649	0.438849	-0.186373			0.152471	-0.00746463	0.0333808			0.00637864	0.353369	0.0615531
0.0397648	0.0372722	-0.0114489	-0.0278144			0.104167	-0.217666	-0.409489			-0.00543478	0.127064	0.12829
-0.192423	-0.0632319	0.0391086	0.0453908			-0.0860997	-0.162865	0.355081			-0.305269	-0.198646	-0.0591004
0.0246019	-0.0977324	0.0483197	-0.21251			-0.200091	0.0418424	0.00093282			-0.270295	0.129434	-0.0244179
0.0163183	0.0412206	-0.310504	-0.264392			-0.0208333	0.155105	0.0954092			0.0402801	0.0957809	-0.0327829
-0.114209	0.277398	0.183449	-0.153143			0.0349026	0	-0.0801258			-0.101638	0.150039	0.0922553
-0.194128	-0.0261933	-0.0372914	-0.123456			0.039467	0.138488	0.0257093			0.0385789	0.345063	0.0591722
-0.189993	0.225455	-0.0298733	-0.0526068			-0.0890177	0.0469685	-0.0399061			0.0692086	0.0773921	-0.283886
0.040571	-0.0599443	-0.194959	-0.279315			-0.0221335	0.140605	0.194852			0.0842105	0.00338913	0.0633213
0.0129867	-0.0348406	-0.0597429	-0.110005			-0.0841967	0.0525517	0.00668626			0.155131	-0.0882964	0.306738
-0.0338612	0.0784403	0.0900181	-0.138131			0.0185577	-0.238873	-0.0540759			0.245486	-0.201551	-0.327949
0.0707325	-0.137105	-0.0836736	-0.257517			0	-0.201881	-0.124115			-0.00977441	-0.108223	0.159377
-0.259075	0.0798769	-0.0833707	0.121054			0.0580608	-0.0745161	0.0743802			0.0703685	-0.0412132	-0.187617
-0.0283577	-0.216427	0.0949367	0.299889			0.0928764	0.0264987	0.000520984			-0.0300502	-0.100286	-0.139176
0.391304	0.0161876	0.159686	-0.0302646			-0.019685	-0.0935411	0.12625			0.0875912	0.355042	-0.160615
0.17104	-0.0900446	0.134301	-0.0644468			0.0907306	0.122428	0.0399774			0.149223	0.0310044	0.007406
0.113136	-0.152358	0.209364	0.226667			-0.0650997	-0.151711	-0.0819001			-0.0652826	0.218434	0.173937
-0.0156792	-0.179894	0.120537	0.0499827			0.0595767	0.02213	-0.044952			-0.045144	-0.118403	0.0494104
-0.0206358	-0.0906743	-0.282658	0.0815308			0.0745167	-0.212325	0			0.043389	-0.303489	0.00592247
0.00377645	-0.0163339	0.11172	0.0708577			0.0591707	0.143461	-0.0883385			-0.0617284	0.14171	0.219048
-0.107825	0.0314604	-0.17193	-0.227273			-0.0528043	0.00383621	0.140483			0.147074	-0.0273038	0.0935877
0.108505	0.0372212	0.246638	-0.272969			0.210812	-0.00819672	0.0230726			0.0280754	0.0372974	0.578699
-0.0564311	0.0774272	-0.0251244	0.473203			0.0786468	0.293151	0.0966997			0.196368	0.079169	-0.343819
-0.101425	-0.145358	-0.0427733	-0.105694			0.0918862	-0.0125786	-0.0607421			-0.0257391	-0.100394	-0.234424
-0.0287356	0	-0.14004	0.121634			-0.000459242	0.30768	-0.118344			-0.106019	0.0262639	-0.109708
-0.168399	-0.0489149	-0.101141	0.0491503			-0.0684975	0.194039	-0.234318			-0.0958405	-0.0494593	-0.0652541
0.11244	-0.142935	0.228201	-0.0869036			-0.0116693	0.0265799	-0.132911			-0.178897	-0.165139	0.113342
0.0873809	-0.00663465	0.23994	0.29123			0.172854	0.391391	0.00725292			-0.134919	0.037498	-0.218195
-0.0929444	0.0634931	0.285714	0.00961003			-0.12011	0.283996	-0.189701			0.449411	0.0452174	-0.119608
-0.110529	0.0936427	0.54989	-0.00731057			0.181311	0.226667	-0.0752173			0.000379301	0.0986833	0.0784452
-0.0327832	-0.0757187	-0.171717	-0.137272			-0.104761	-0.226002	-0.225822			-0.000831246	0.141745	-0.0668468
-0.108225	-0.0070391	-0.171195	0.0548374			0.12092	0.234434	0			-0.0210106	-0.0704839	-0.142623
-0.0168067	-0.168397	0.0774942	-0.0743002			-0.188746	0.0133333	0.154392			-0.28379	0.0963733	-0.23441
	-0.0459534	0.169758	0.0665814			0.353263	-0.0478441	-0.092239			-0.113819	0.362598	0.0535105
	-0.0437753	0.33678	0.0670684			0.14755	-0.0869995	0.27993			-0.0508479	0.165986	-0.028989
	-0.280255	-0.00302752	0.171036			0.472441	0.0718987	-0.00225218			0.10796	0.113364	0.00617152
	-0.012417	-0.0855431	0.06842			-0.0930509	-0.0954844	-0.036622			-0.136619	0.0534333	-0.187569
	0.2	0.23923	-0.186789			0.0723794	0.202299	0.156062			-0.0368631	-0.0197377	-0.10333
	-0.0649866	0.0153061	-0.132444			-0.0713341	-0.0587033	-0.0251055			0.0557388	-0.0623339	-0.079825
	0.0683661	0.0181666	0.0480161			-0.0417317	0.134518	0.163235			-0.155555	0.135643	0.122449
	0.227308	0.169879	0.089613			-0.181126	0.122776	-0.00546448			0.056962	-0.289985	0.459334
	-0.063813	0.0568543	-0.158581			0.143771	0.158095	0.114616			0.0326527	0.169501	0.0267228
	-0.00761687	0.1093	0.103002			-0.06312	-0.138148	-0.213592			-0.0494132	-0.0492578	0.176418
	0.0390538	0.00221485	-0.129554			-0.0918087	0.137195	0.119684			0.248774	0.166305	0.0808413
	-0.236474	-0.0888889	0.103306			-0.116583	0.00875433	-0.261014			-0.213438	-0.0782533	-0.0487719
	0.287306	0.0584829	0.0808726			-0.0169586	0.00957963	-0.153077			0.0204039	-0.0165563	-0.261023
	-0.0282993	-0.0209697	0.0909785			0.371185	-0.123548	-0.00818788			-0.153161	0.410628	-0.268908
	-0.0553774	0.0245105	-0.0300571			0.0611111	-0.0932185	0.0501573			0.0316386	-0.047052	0.12741
	0.0516655	-0.10884	0.0717102			-0.181635	-0.0471268	-0.0796694			0.0613197	0.231351	-0.00607034
	0.294587	0.029376	0.224716			-0.0449852	-0.084157	0.244239			0.28972	0.173972	-0.079226
	-0.0878375	0.0768457	-0.201369			0.0944313	0.26226	0.0384389			0.0588235	0.377407	0.0900198
	-0.137268	0.239819	-0.127929			0.00931874	-0.122047	-0.305166			-0.116129	0.0691216	-0.0974343
	0.00400689	0.256112	-0.108554			-0.166771	-0.195815	0.0751348			-0.2	-0.0606689	0.41607
	-0.0213142	0.237905	-0.088801			0.331642	-0.0578715	-0.063186			-0.0982143	0.0212525	-0.070153
	0.173251	-0.107595	-0.358336			0.0113116	-0.015612	-0.0612774			0.125	0.217069	0.0180348
	-0.154014	0.263838	0.174086			0.0758183	-0.166089	0.0225889			-0.1	-0.0420129	0.0652355
	-0.0964536	-0.0469371	-0.0664164			0.0307653	-0.0436423	-0.116898			0	0.321988	0.15812
	0.109669	-0.178553	0.207547			0.0803851	0.129232	0			0.283688	0.464536	0.178957
	0.174058	-0.14471	0.0109273			0.0223087	-0.0106645	0.0275836			-0.0583942	-0.0421951	0.0926134
	0.0322581	-0.10161	0.0649351			-0.0901074	-0.0633828	-0.245763			0.261364	-0.0375276	0.27163
	-0.163169	0.382923	0.140004			-0.103448	0.0272065	0.147676			0.353982	0.147029	0.0235174
	0.153864	0.613101	0.245382			-0.145232	0.0544218	0.0861823			0.112	-0.0404076	0.107305
	-0.179175	0.0159981	-0.103138			0.207547	-0.0632102	-0.0376343			-0.101031	-0.0730594	-0.0116762
	-0.0538518	-0.106489	-0.2			-0.0408443	-0.142917	0.133807			-0.115639	0	0.361442
	0.0268528	0.377054	0			-0.342044	0.138486	-0.115843			0.410576	0.00630075	-0.00505404
	0.164632	-0.275826	-0.00289648			0.0858533	-0.247247	0.00648925			-0.016459	0.0657268	0.148562
	-0.0560345	-0.267076	-0.121739			-0.0536234	-0.0566968	0.141946			0.192157	0.0430031	0.143646
	0.0786979	0.045508	0.148107			-0.110433	0.0120463	-0.108207			0.0474254	0.154769	0.142841
	-0.0407243	0.0619504	0.167427			0.111818	-0.0727625	-0.156091			0.55195	0	0.0155901
	0.115795	-0.04	0.0627577			0.0505631	0.0867886	0.0882203			-0.0862487	-0.0381029	0.10301
	-0.11584	0.217742	-0.0654309			0.0476907	-0.168309	-0.242348			-0.0354343	-0.241609	0.218182
	0.0802964	0.219803	-0.0930835			0.0749515	0.0250917	0.252368			-0.133818	0.0720082	0.0923652
	0.0268197	0.24579	0.396909			0.0374734	-0.00824851	-0.163967			-0.048951	-0.124618	-0.120585
	-0.095925	0.125616	-0.0196544			-0.131766	0.130063	-0.0190458			-0.0643166	-0.0923273	0.277081
	-0.0562069	-0.0207636	-0.00952561			0.0369485	-0.0313844	-0.130996			-0.0711278	0.102538	-0.0942447
	-0.0437589	-0.00676152	0			-0.179393	-0.143636	0.0810811			0.24043	-0.379476	0.0528651
	0.276051	-0.0336351	-0.0506263			-0.140626	-0.071743	-0.0163934			0.0212766	0.00282083	-0.173034
	0.0196686	0.15973	0.108069			-0.08415	-0.166698	0.210966			-0.1344	0	-0.0431579
	-0.0634755	0.370428	-0.1576			0	0.0950109	-0.0229309			0.00722122	0.0685338	-0.0495064
	-0.254528	0.0461634	-0.145132			-0.31968	0.0942825	-0.0187822			0.0447167	-0.0284723	0.0374049
	-0.0316842	-0.0494041	0.149857			0.59708	0.219621	-0.120798			-0.0815613	0.0269515	0.0997619
	0.152351	0.0689781	-0.045617			-0.199578	0.151529	-0.106577			-0.103365	-0.0264839	-0.20553
	0.205495	0.116063	0.23736			0.0407238	0.102844	0.202812			-0.24595	-0.151059	-0.12151
	0.0730213	-0.0746444	-0.0811457			0.0146933	-0.134108	0.110427			-0.112631	-0.127199	-0.194422
	0	0.0692299	-0.0215214			-0.0151412	-0.0833333	-0.234059			0.00319958	-0.0384547	0.0459597
	-0.0406977	0.0863789	0.0821657			0.00901673	-0.183845	0.486468			0.0726986	-0.177772	-0.026832
	0.0224271	0.0637552	0.0622639			0.0320249	0.0995484	-0.105384			0.741467	-0.0328755
	0.357261	-0.042908	0.268375			0.0969766		0.14409			0.01992	0.0566043
	0.203944	-0.03441	0.191934			-0.152838		0.239547			-0.169886	0.147044
	-0.0602066	-0.251859	-0.13968			0.215779		-0.188027			0.0561522	0.17797
	-0.0911833		0.137898			0.00781424		0.0412031			-0.0439546	0.0171304
	0.0259057		0.0928141			0.153127		-0.00930578			0.083831	-0.0612576
	0.183963		0.229913			0.0113195		-0.116804			-0.117034	0.0470296
	-0.280446		-0.135214					0.0329319			0.0241727	0.0570491
	0.0855962		0.0116479					-0.0253334			-0.0800583	0.0295708
	0.0519139		-0.14927					-0.0655649			0.0849932	0.195462
	-0.0675676		0.133371					0.180847			0.0342495
	-0.0739702		-0.0723959					-0.0479998			0.0187299
	-0.137841		0.0107301					-0.0702746			0.382697
	0.0721163		0.100386								-0.0408922
	0.105352		0.168149								0.0745149
	0.0840526		-0.0539389								0.187632
	0.033016		0.156436								0.0240017
	-0.0430985		0.032								0.13854
	-0.0965201		-0.106768								-0.139265
	0		0.00312627								-0.180247
	-0.0754557		-0.0290854								0.47174
	-0.0433944		-0.0556076								0.0550635
	0.357012		-0.153501								-0.0593299
	-0.0191052		0.175214								-0.230957
	-0.00328299		-0.0139076								-0.107612
	-0.0278746		-0.195559								-0.23172
	0.0370387										-0.0533138
	0.0689442										-0.0431655
	0.0141412										0
	0.133362										0.0460063
	0.0092693										0.0953192
											0.0509804
											0.177697
											0.105486
											0.329169
											-0.0133598
											-0.197004
											-0.0438965
											-0.137876
											-0.0400532
											-0.0842651
											0.144671
											0
											0.014645
											0.166955
											0.0112306
