# Supplementary material for: Developmental, Morphological and Physiological Traits in Plants Exposed for Five Generations to Chronic Low-Level Ionising Radiation
Source: Front Plant Sci. 2020 Apr 15;11:389. doi: 10.3389/fpls.2020.00389 (PMC7174736; doi:10.3389/fpls.2020.00389)
Supplement: DATA SPREADSHEET S4 — Leaf Symmetry. [file Table_4.XLSX]

## Sheet: Radiolysis Products
	Radiolysis products from Cs-137 in water
			uMol/J
			H2	H2O2	e-aq	H∙	OH∙	HO2∙	G values are molecules produced per 100eV deposited energy.
		G(α)	0.115	0.112	0.0044	0.028	0.056	0.007
		G (β/γ)	0.047	0.073	0.28	0.062	0.28	0.0027
			Theta - water content of cell			0.8
	Dose rate
	mGy/d	Gy/s	Mol/kg/s						Mol/kg/s	Mol mass	430.72
			H2	H2O2	e-aq	H∙	OH∙	HO2∙	Total	Tocopherol g/kg/s
	1	1.15741e-08	4.35185e-16	6.75926e-16	2.59259e-15	5.74074e-16	2.59259e-15	2.5e-17	6.89537e-15	2.96997e-12
	10	1.15741e-07	4.35185e-15	6.75926e-15	2.59259e-14	5.74074e-15	2.59259e-14	2.5e-16	6.89537e-14	2.96997e-11
	100	1.15741e-06	4.35185e-14	6.75926e-14	2.59259e-13	5.74074e-14	2.59259e-13	2.5e-15	6.89537e-13	2.96997e-10
	1000	1.15741e-05	4.35185e-13	6.75926e-13	2.59259e-12	5.74074e-13	2.59259e-12	2.5e-14	6.89537e-12	2.96997e-09
	10000	0.000115741	4.35185e-12	6.75926e-12	2.59259e-11	5.74074e-12	2.59259e-11	2.5e-13	6.89537e-11	2.96997e-08
	100000	0.00115741	4.35185e-11	6.75926e-11	2.59259e-10	5.74074e-11	2.59259e-10	2.5e-12	6.89537e-10	2.96997e-07
	1000000	0.0115741	4.35185e-10	6.75926e-10	2.59259e-09	5.74074e-10	2.59259e-09	2.5e-11	6.89537e-09	2.96997e-06
	10000000	0.115741	4.35185e-09	6.75926e-09	2.59259e-08	5.74074e-09	2.59259e-08	2.5e-10	6.89537e-08	2.96997e-05
	100000000	1.15741	4.35185e-08	6.75926e-08	2.59259e-07	5.74074e-08	2.59259e-07	2.5e-09	6.89537e-07	0.000296997
	1000000000	11.5741	4.35185e-07	6.75926e-07	2.59259e-06	5.74074e-07	2.59259e-06	2.5e-08	6.89537e-06	0.00296997

## Sheet: Dose Products per day
		Radiolysis - sum of products per day for subsequent modelling
	Dose rate
	mGy/d	Mol/kg/s	mMol/kg/d
		Total
	1	6.89537e-15	5.9576e-07
	10	6.89537e-14	5.9576e-06
	100	6.89537e-13	5.9576e-05
	1000	6.89537e-12	0.00059576
	10000	6.89537e-11	0.0059576
	100000	6.89537e-10	0.059576
	1000000	6.89537e-09	0.59576
	10000000	6.89537e-08	5.9576
	100000000	6.89537e-07	59.576
	1000000000	6.89537e-06	595.76

## Sheet: Dynamic model GSH
		Depletion of GSH over time modelled using the model of Smith et al. (2012) Biol. Lett 8, 594-597.
			CTE =	2.5e-07	M (GSH)
		1 mGy/d		1 mGy/d		1 mGy/d
	rp=	5.96e-10	mol kg-1 d-1	5.96e-10	mol kg-1 d-1	5.96e-10	mol kg-1 d-1
	rf =	0.1	d-1	0.01	d-1	0.001	d-1
	time days					GSH(t) rt'= 0.001/d
	0	2.5e-07		2.5e-07		2.5e-07
	30	2.44337e-07		2.34553e-07		2.32386e-07
	60	2.44055e-07		2.23109e-07		2.15292e-07
	90	2.44041e-07		2.14632e-07		1.98703e-07
	120	2.4404e-07		2.08351e-07		1.82605e-07
	150	2.4404e-07		2.03699e-07		1.66982e-07
	180	2.4404e-07		2.00252e-07		1.51821e-07
	210	2.4404e-07		1.97698e-07		1.37108e-07
	240	2.4404e-07		1.95807e-07		1.2283e-07
	270	2.4404e-07		1.94405e-07		1.08974e-07
	300	2.4404e-07		1.93367e-07		9.55277e-08

## Sheet: GSH Eh
	Eh calculated using Nerst equation and GSH from dynamic model
	From Dynamic GSH over 300 days					Dose rate = 1 mGy/d
	rf	0.001	d-1
				0.3uM total
	d^-1			GSH moles	GSSG moles	M GSH	mGSSG	GSH*2/GSSG	log		Eh
	0			2.5e-07	5e-09	2.5e-07	5e-09	1.25e-05	-4.90309	-144.886	-95.1137
	30			2.32386e-07	1.38072e-08	2.32386e-07	1.38072e-08	3.91121e-06	-5.40769	-159.797	-80.2028
	60			2.15292e-07	2.23542e-08	2.15292e-07	2.23542e-08	2.07346e-06	-5.6833	-167.942	-72.0584
	90			1.98703e-07	3.06485e-08	1.98703e-07	3.06485e-08	1.28825e-06	-5.89	-174.05	-65.9505
	120			1.82605e-07	3.86977e-08	1.82605e-07	3.86977e-08	8.61664e-07	-6.06466	-179.211	-60.7892
	150			1.66982e-07	4.6509e-08	1.66982e-07	4.6509e-08	5.99517e-07	-6.2222	-183.866	-56.134
	180			1.51821e-07	5.40895e-08	1.51821e-07	5.40895e-08	4.26139e-07	-6.37045	-188.247	-51.7532
	210			1.37108e-07	6.14459e-08	1.37108e-07	6.14459e-08	3.05938e-07	-6.51437	-192.5	-47.5005
	240			1.2283e-07	6.85849e-08	1.2283e-07	6.85849e-08	2.19979e-07	-6.65762	-196.733	-43.2674
	270			1.08974e-07	7.55129e-08	1.08974e-07	7.55129e-08	1.57263e-07	-6.80337	-201.04	-38.9603
	300			9.55277e-08	8.22362e-08	9.55277e-08	8.22362e-08	1.10967e-07	-6.9548	-205.514	-34.4855
